# Supplementary material for: Surprisal analysis of genome-wide transcript profiling identifies differentially expressed genes and pathways associated with four growth conditions in the microalga Chlamydomonas
Source: PLoS One. 2018 Apr 17;13(4):e0195142. doi: 10.1371/journal.pone.0195142 (PMC5903653; doi:10.1371/journal.pone.0195142)
Supplement: S5 Table — Values lower than 0.01 FPKM were substituted with 0.01 FPKM to allow the computation of logarithms and expression ratios. (CSV) [file pone.0195142.s013.csv]

	AL1	AL2	AL3	AL4	AL5	AL6	AL7	AL8	AL9	AL10	AL11	AL12	AL13	AL14	AL15	AL16	AL17	AL18	AL19	AL20	AL21	AL22	AL23	AD1	AD2	AD3	AD4	AD5	LL1	LL2	LL3	LL4	LL5	LL6	LL7	LL8	LD1	LD2
Cre01.g000017.v5.5	1.74754	1.05101	2.48663	0.542733	0.783349	1.14623	0.656084	1.78023	0.790505	1.86574	1.49003	1.17745	1.78813	2.16103	2.75055	0.433743	1.02577	2.50206	1.64209	0.899946	1.78906	1.30107	3.54568	1.7076	0.841045	3.55392	1.36069	1.63292	0.0127763	0.305883	0.120056	0.0725979	0.347504	0.178287	0.199376	0.566223	3.86319	3.83214
Cre01.g000033.v5.5	1.12253	1.52868	1.85927	1.00469	1.24704	1.96453	4.04526	0.669653	1.81154	0.407053	0.717097	0.373007	1.22759	0.35718	0.18753	1.3826	1.94464	0.604379	1.07594	3.41259	1.19418	0.474362	0.807784	1.57944	2.33537	1.30463	5.21326	21.9431	0.534832	0.204268	0.439488	0.390137	0.399892	0.58328	1.34883	1.47611	2.97992	2.28032
Cre01.g000050.v5.5	1.72212	1.67573	1.84957	1.75177	1.76363	1.94286	1.71385	2.4469	1.90262	1.91544	2.64156	1.47541	1.82739	2.66119	1.65124	1.16866	1.14967	1.3471	1.52801	1.62647	2.0069	2.03871	1.99372	0.94499	1.11856	1.30883	1.97208	2.33628	0.653538	0.735438	0.679289	0.72523	0.572153	0.501318	0.326757	0.587159	2.3121	2.68266
Cre01.g000100.v5.5	1.16804	1.36739	1.03719	1.9065	0.98236	1.40458	1.02145	1.16178	1.27702	1.40223	1.54542	0.935172	1.1298	1.41767	0.969017	1.08832	1.21577	1.21405	1.28557	1.08487	1.27415	1.19834	1.3091	0.921044	0.906933	0.762969	2.13875	1.65875	0.270318	0.277363	0.29911	0.277354	0.368038	0.278233	0.333751	0.372516	1.58981	2.08725
Cre01.g000150.v5.5	1.60786	7.4065	7.37202	4.39429	1.68171	2.54482	7.01624	1.46849	2.47681	2.65501	3.57516	2.27701	3.29014	2.20921	8.16149	3.8577	2.96064	2.67569	2.62597	5.1227	2.72232	1.39658	1.21478	1.36968	3.80718	0.95363	0.322441	1.284	2.19179	3.9335	0.975992	2.0627	1.32972	2.85106	1.30342	4.70645	3.08072	3.68771
Cre01.g000200.v5.5	4.95055	4.71293	5.57687	3.67262	4.43596	4.86631	2.68695	2.86627	4.02496	6.63583	4.60846	2.17784	3.25749	3.32351	2.35916	2.868	3.13562	2.63066	3.95264	2.62239	4.24655	4.55228	6.86077	7.21307	8.14077	9.55884	10.4207	8.51625	1.83042	1.10063	2.388	1.41201	1.32173	1.05521	1.45813	1.32724	3.86925	3.52046
Cre01.g000250.v5.5	9.61142	7.58081	6.85914	9.27569	9.68127	9.51938	8.13215	14.4148	8.02393	12.8351	9.53545	9.48867	15.474	11.7092	13.9249	14.1051	13.6484	12.4845	11.9603	9.67502	13.0943	12.7778	9.47348	22.1663	18.8433	15.9744	13.8123	10.5229	8.6713	11.304	12.1318	11.057	8.08477	9.98589	4.29002	9.49561	10.2647	9.70056
Cre01.g000300.v5.5	30.3283	29.1195	28.5254	23.6164	29.1405	20.1604	36.0706	23.3823	21.7625	25.4581	22.29	24.3809	18.0047	26.253	26.192	29.0655	29.262	21.111	22.4181	28.9243	17.9214	27.0642	20.0364	122.379	99.8213	93.3906	61.085	15.3191	19.7048	8.72909	12.9985	8.46042	9.44063	12.3561	12.629	14.7334	9.05342	8.57903
Cre01.g000350.v5.5	37.0625	30.4715	39.7651	36.2924	33.3315	37.1602	39.9915	23.5654	33.071	29.0449	36.0113	41.4277	40.757	29.4829	32.3882	44.3394	44.7247	34.7284	38.957	39.9185	44.3697	29.1428	23.9313	36.7144	48.5928	45.1572	72.5955	30.2198	25.6108	21.5554	48.4405	25.6462	25.3746	27.5392	25.2107	25.8268	23.5781	23.8546
Cre01.g000400.v5.5	4.64541	4.52371	5.18836	3.61078	3.64988	3.98403	3.35173	4.08407	3.63375	3.70378	3.50344	2.9832	2.16465	4.95402	2.89616	2.29391	2.75164	2.96006	2.89481	3.12447	3.35959	2.54587	4.1989	3.91136	3.86265	5.11504	4.11461	4.35784	1.82735	1.48596	0.776337	1.4603	1.86778	1.42464	1.81995	1.16272	4.60627	4.34363
Cre01.g000450.v5.5	6.23431	5.78221	5.18018	9.76709	5.22651	8.00853	8.61486	8.8806	7.64725	8.84848	7.15684	9.18264	13.7433	5.66455	8.56324	9.93423	9.56073	10.6676	8.41843	8.95173	11.8273	11.1145	8.37266	6.36674	7.04931	4.36988	7.95531	9.75619	5.01647	5.316	3.06772	4.52049	4.81181	4.21176	3.30171	5.01251	5.954	5.62631
Cre01.g000500.v5.5	4.29823	4.49814	3.63926	4.09604	5.65073	5.98769	3.52373	4.54553	4.92095	4.59619	5.80364	4.22658	2.90512	4.35943	3.74536	4.54405	3.8662	4.06502	3.71622	4.75885	5.07065	2.90163	3.85494	0.526061	0.814385	1.07045	0.946707	1.92265	3.35964	3.83295	2.97122	3.22807	2.39455	1.77803	1.71206	2.71743	1.63516	1.70539
Cre01.g000600.v5.5	7.84713	7.13263	8.70343	6.90165	8.00509	7.33014	6.31784	5.39055	6.24325	6.51695	9.00075	5.61649	4.51795	5.75042	4.78031	3.80878	4.09141	5.10124	5.20705	5.44949	5.70666	5.00308	5.42297	10.413	13.1952	11.7022	19.551	7.51629	3.62715	7.48798	5.06509	6.22661	4.87043	4.5586	1.59426	5.3746	10.1986	10.6801
Cre01.g000650.v5.5	13.6268	20.1644	24.6591	16.0818	14.6085	15.5753	14.4581	12.1201	18.8521	35.8356	9.63673	8.43669	7.79331	12.8067	8.79365	8.48446	10.5574	8.38374	9.43874	12.9627	6.05238	26.5688	33.7456	19.2457	16.9464	24.3849	24.1316	11.8962	2.52959	1.99446	2.2612	4.78235	5.74161	6.83197	8.07136	10.9678	2.95907	3.04817
Cre01.g000750.v5.5	7.89076	9.4944	8.46326	13.4241	11.8855	9.94401	11.9797	14.4105	8.6423	12.4983	9.40939	9.22279	10.7359	6.05527	9.88209	11.1753	10.9507	11.6615	9.7376	9.42709	10.7752	14.8986	11.2021	9.26924	9.71751	6.52454	7.41824	11.2422	3.97083	2.32383	2.87595	2.57721	2.43192	2.72995	3.03847	2.40107	3.08459	2.56456
Cre01.g000800.v5.5	5.80881	3.36441	4.47383	4.73059	4.24837	6.46157	5.87873	8.16205	5.49492	6.15852	5.64501	6.55931	4.50653	4.58293	6.16975	5.35509	7.4211	6.11328	4.66983	6.2467	7.25603	8.31028	6.40691	2.6197	6.4113	3.97463	5.34536	12.0155	1.88906	3.7256	4.19027	3.37666	2.99407	3.70047	1.72538	1.9639	4.21079	3.41354
Cre01.g000850.v5.5	52.6623	41.8334	37.7151	47.1007	47.1709	50.5118	43.5613	40.4309	45.2103	51.7869	53.1921	65.0673	54.8074	54.4668	67.169	75.9873	74.8128	58.2618	56.6053	52.0176	62.2896	48.1859	31.3258	49.5444	40.1822	44.4511	51.3228	47.6609	54.7084	66.0278	73.6211	60.9929	45.8437	56.6485	36.1253	57.7012	45.0425	44.1039
Cre01.g000900.v5.5	39.0189	33.4304	27.3262	32.344	32.4562	40.1386	32.4984	36.1308	36.3483	29.4667	30.8146	33.5154	40.6678	28.6899	28.9596	38.3283	38.1525	36.1175	36.4495	35.1033	39.7891	37.726	45.1878	26.061	27.8565	15.0712	13.7758	21.9451	44.9593	44.5887	61.7629	54.2394	46.2319	43.3832	37.6705	40.5581	31.07	32.7177
Cre01.g000950.v5.5	0.906637	1.49283	1.12626	0.99114	1.01958	1.23244	1.10698	1.35461	0.999805	1.46226	1.26718	1.07016	1.58728	0.672694	1.17728	1.55592	1.28548	1.73288	1.13793	0.604264	0.994817	1.67427	1.54343	0.787101	0.780758	1.01402	0.117648	0.3345	0.229457	0.175654	0.235034	0.177878	0.179744	0.162885	0.317307	0.316829	0.146989	0.127581
Cre01.g001100.v5.5	32.3972	39.4987	38.5079	33.2252	17.681	31.1829	28.1063	25.1609	33.397	27.3338	25.4658	28.6208	31.1581	25.3863	22.8946	18.4159	18.6143	19.7915	23.8716	26.8515	19.5339	16.1944	20.8965	23.3652	24.3851	24.9612	34.7639	26.1204	29.148	34.2143	25.8014	27.4852	35.3092	30.7386	32.3097	27.435	35.9347	37.4126
Cre01.g001150.v5.5	1.67061	1.48289	1.58417	1.49732	1.93989	1.52275	1.67528	1.46159	1.45096	1.28189	1.66451	2.86276	2.69764	2.85104	2.79106	2.88035	2.81826	1.74552	1.62239	1.62069	1.35746	2.32548	1.61886	0.569639	0.762843	1.03048	1.88613	1.40024	0.151091	0.215467	0.548483	0.408542	0.380402	0.301556	0.457256	0.415962	1.96632	2.03138
Cre01.g001200.v5.5	1.67845	1.85607	2.03763	2.33151	1.76775	2.52363	2.33718	2.17827	3.32202	1.30109	1.1393	1.33789	2.09558	2.15425	1.49959	1.61086	1.47928	1.33572	1.79197	1.86233	2.04319	2.06979	2.87302	0.376275	0.460089	0.749361	1.6306	2.68225	3.11469	3.35989	2.09773	3.05612	2.24569	2.84261	3.777	2.98691	4.06736	4.88724
Cre01.g001350.v5.5	1.11063	0.862107	0.956568	1.09273	1.07605	1.34714	1.13801	0.98419	1.20285	1.39127	1.45424	1.8658	1.05981	1.83121	0.948622	1.73272	1.82216	1.91348	1.90235	0.819177	1.66762	0.9702	1.29818	0.367312	0.50173	0.509607	0.0691766	0.780495	0.109937	0.25134	0.464239	0.400408	0.480473	0.17773	0.637443	0.60351	1.69657	1.50035
Cre01.g001400.v5.5	7.26551	9.87989	10.0402	9.19528	4.98301	9.15166	8.49214	9.73437	10.1237	4.73718	2.68941	5.21709	4.78929	4.04939	3.10049	2.83015	3.16557	6.83669	5.45343	9.2571	2.99782	5.14485	4.56401	17.3294	14.2783	15.2946	6.50408	2.88303	7.92222	5.15982	6.5197	4.31327	7.22238	11.7188	24.8393	8.91576	0.723959	0.740581
Cre01.g001450.v5.5	3.73603	2.64262	2.38183	3.49987	4.51854	3.02945	2.7086	5.52936	3.91519	2.98025	2.87791	3.87483	4.23126	4.82341	3.1274	5.16883	5.00629	4.63973	3.87726	4.21657	3.57222	3.2091	2.26776	1.63192	1.50765	0.940024	2.6344	2.13634	1.26133	2.53237	2.06671	2.36473	1.76181	2.21187	0.862593	1.27821	0.799982	0.680186
Cre01.g001501.v5.5	1.49935	1.31231	1.37454	1.76828	2.8233	1.62614	1.66121	4.63487	1.36301	1.65983	2.66758	2.56516	1.70389	2.6063	1.97208	2.57491	2.33067	2.7221	2.09381	1.79721	2.21505	1.05266	1.03762	1.11476	1.40784	0.939954	1.90034	1.02916	0.793823	0.550358	1.21235	0.610486	0.392097	0.425558	0.236187	0.47085	0.879378	0.93929
Cre01.g001550.v5.5	17.6305	14.3158	14.5725	15.1605	21.3224	20.6071	21.9238	16.2854	19.0192	14.1698	21.6364	19.2801	24.6985	19.3482	20.8272	19.8505	20.8893	16.1893	19.4618	21.929	19.935	12.7538	11.0592	13.555	18.2201	19.1773	22.7448	15.6379	8.2339	10.8047	20.8577	11.8936	9.75385	8.56546	4.45467	8.84647	15.4376	15.4842
Cre01.g001600.v5.5	2.63688	1.44268	1.64197	1.74844	1.40328	1.62294	1.47433	1.52191	2.12769	1.03486	0.920754	2.69374	3.15942	3.38461	3.72742	3.04634	2.8649	1.94086	2.3411	2.15787	2.42879	2.36372	3.30195	0.952115	1.35709	1.13431	1.22142	2.11111	6.63142	3.04427	2.46781	4.8691	3.40907	3.11728	4.72327	2.20718	3.48135	3.78438
Cre01.g001657.v5.5	16.441	14.2654	11.9072	14.8065	13.8599	16.0118	19.256	19.5986	17.0669	18.0968	16.3628	21.9018	20.4365	13.9085	15.3024	19.4052	19.9163	14.1027	18.2474	22.5236	18.338	20.1892	16.2047	10.3285	11.0136	12.3656	14.8927	12.3757	20.094	14.5939	21.824	15.4215	13.9492	16.1715	10.4415	13.0342	5.83605	6.31836
Cre01.g001664.v5.5	3.89337	2.43262	3.80875	3.23283	3.43114	2.34089	2.40306	5.3595	2.3998	4.00082	4.04989	2.32116	2.31737	3.94528	3.5986	2.43598	2.46443	2.62028	2.45529	1.8245	2.77542	2.22728	2.46265	2.19636	1.85503	3.26243	3.06291	1.34668	1.55322	1.61864	1.77591	1.50667	1.59201	1.50933	2.65931	3.13876	4.90936	5.47863
Cre01.g001678.v5.5	4.09958	4.32264	5.08148	3.48849	3.81918	4.78608	5.79712	4.68848	4.51157	4.04915	3.2891	3.72847	3.83946	3.11973	4.37439	4.36933	4.11756	4.12328	5.07781	4.29875	3.82446	4.05117	5.86365	4.13455	4.83989	3.41713	4.77012	4.46386	3.85669	3.60616	3.56025	4.03925	3.51772	3.89487	3.21305	3.95376	9.34095	9.3373
Cre01.g001750.v5.5	24.7707	26.503	23.8338	30.5023	37.4541	29.7457	32.5069	51.7836	30.958	27.2347	31.0458	35.8339	30.3889	29.6748	24.7807	21.466	18.4756	29.1392	29.7834	32.7486	40.4064	16.5402	18.7575	22.6292	26.6828	17.555	16.3842	21.6216	19.9019	33.7381	26.9235	33.7334	22.326	27.8767	11.7237	22.7417	26.8877	24.7391
Cre01.g001800.v5.5	6.88646	6.89669	6.47643	6.45316	6.80335	7.04885	7.10488	2.49436	6.16966	8.51858	6.75587	5.79277	6.39915	6.37801	4.29778	6.11182	6.4752	5.90968	5.93015	6.5932	5.95477	8.33235	8.68931	7.89393	6.82442	7.39784	9.53386	7.02542	4.1934	5.78647	4.25351	5.21061	6.72807	3.90927	4.35616	5.54246	6.53775	6.79063
Cre01.g001950.v5.5	4.59206	5.61457	4.31637	4.25311	5.44219	4.66966	3.72411	5.14576	5.13599	5.55469	5.00363	3.43494	3.66639	3.24941	3.14706	4.50747	3.80775	4.20307	3.30557	4.96059	3.91161	4.24004	4.52424	7.62519	6.40173	7.90154	7.38898	4.51797	2.33377	2.08485	1.94565	2.14996	1.88173	2.18826	2.42412	2.75759	2.77112	2.95398
Cre01.g001983.v5.5	63.8645	58.8646	57.3337	51.6735	48.2968	55.1719	61.6136	52.6327	59.5841	62.5508	42.5296	58.8843	58.3527	42.6241	47.6733	47.629	41.0264	59.6358	55.4463	57.0694	41.9773	56.3341	40.832	188.964	182.572	176.888	90.4648	35.0758	58.5352	35.898	41.9617	27.9257	35.6003	39.3485	44.4876	46.909	16.8852	15.5324
Cre01.g002050.v5.5	6.27789	4.58906	6.25337	4.89838	4.70665	4.2031	4.19578	7.27745	4.8311	6.81297	3.91256	3.96118	4.44533	4.14522	3.84952	3.49149	4.19449	3.9903	4.37748	3.86453	3.09679	4.98455	3.49465	20.6064	21.209	19.2664	7.67116	2.11399	1.83228	1.47184	2.21422	1.38692	1.80156	2.01423	4.57679	2.74577	3.00002	2.71687
Cre01.g002100.v5.5	2.72294	3.06595	2.88434	2.28831	2.54175	2.16524	2.31951	2.36532	2.08927	3.32176	3.52859	4.07622	2.92383	2.78426	2.72264	3.39192	3.14243	2.77861	2.49346	2.63784	2.66961	3.41668	2.02021	4.51145	4.43409	4.42192	2.3665	1.5019	0.740053	0.659661	0.792333	0.50087	0.619713	0.45606	0.590743	0.718799	2.4982	3.4753
Cre01.g002150.v5.5	2.08711	2.71605	1.76687	2.27107	2.36717	1.92778	2.74816	2.74797	1.28905	1.81563	1.87648	1.81423	2.67692	1.84808	2.1748	1.89942	1.55596	1.49828	1.54092	1.55845	1.60709	1.35922	0.994724	0.639128	0.91667	0.232768	0.01	0.0203714	0.558307	1.10934	0.591574	0.860001	1.11933	0.794935	1.53736	0.869418	2.69442	2.47074
Cre01.g002200.v5.5	18.2057	11.6671	16.1977	16.3787	10.6041	15.4953	12.3909	9.82415	13.0661	10.749	17.2831	11.3285	13.4174	11.6029	11.7514	9.06635	14.209	14.2275	14.0782	10.0754	17.6979	9.57973	9.45724	21.5843	19.9973	33.282	28.6344	11.7263	17.8881	34.7555	20.8744	28.8596	21.4594	25.4146	12.3718	21.1271	39.0079	34.3868
Cre01.g002227.v5.5	5.17038	5.35125	4.60978	4.54875	4.96852	4.91213	5.30495	4.1099	4.76797	4.96871	5.4769	4.69579	4.67253	2.53314	5.06413	3.18049	2.6482	3.2929	3.66461	3.89875	4.19735	3.70062	4.63363	4.47037	4.93009	6.71082	4.46279	7.72411	2.34451	4.55075	2.21332	4.00065	2.48097	2.55562	1.51495	3.11343	4.24696	3.34966
Cre01.g002234.v5.5	5.67698	4.88058	3.94242	3.04277	6.7505	5.55627	3.0531	4.38022	4.53262	9.86578	9.6883	3.77155	4.96553	4.04684	5.71705	7.73733	6.18885	5.68108	5.38027	6.86359	4.86606	9.60777	6.85819	6.06713	5.07751	5.24658	1.06383	2.64068	2.05201	2.37213	2.35929	1.78515	2.15132	1.618	1.00992	2.01993	2.32457	2.38048
Cre01.g002250.v5.5	8.01009	7.81602	7.80429	7.67282	6.114	8.89311	6.51443	3.82342	6.73792	10.0711	8.7735	5.6263	6.05094	5.30875	3.65402	3.64489	3.93689	4.56638	5.73993	7.01342	6.63268	6.31786	8.44759	6.93127	4.92236	5.7429	8.46827	9.14744	2.93215	6.63047	5.27014	5.24629	5.17868	4.91246	1.23489	3.78122	5.75043	6.77242
Cre01.g002300.v5.5	546.924	394.007	412.945	457.618	433.266	329.537	378.682	488.356	327.194	446.593	478.05	473.933	329.161	559.668	372.406	585.247	560.877	478.209	456.94	352.774	477.766	265.021	250.373	690.888	684.385	537.69	219.52	333.73	1377.9	945.682	988.805	834.878	1065.91	985.978	1141.36	1113.74	642.415	617.476
Cre01.g002350.v5.5	8.04929	9.45605	6.18712	8.72569	9.94274	7.58087	9.35303	11.5302	7.76819	9.37952	8.61752	14.1825	12.0344	11.4192	10.6833	15.2591	12.7317	12.0791	9.87295	10.2261	12.0627	9.92051	8.26632	5.31507	6.16279	5.54648	6.45349	4.67941	3.5264	3.10571	3.428	2.96699	3.48101	2.6183	3.48966	3.60542	6.66923	7.06489
Cre01.g002400.v5.5	7.64604	5.17181	7.63426	6.54045	6.3348	6.10331	10.6221	7.6012	7.37647	3.0016	4.2382	10.9968	4.47544	9.05565	9.3536	7.39249	6.65333	6.43625	9.32898	7.36844	6.59235	7.2977	4.56159	5.16433	4.56092	5.83733	11.3478	14.2665	2.3916	6.31404	6.32756	8.88677	3.82497	6.11496	3.14408	4.62034	8.14723	7.36015
Cre01.g002500.v5.5	71.4049	96.1689	99.0502	97.6137	83.9617	101.984	148.985	99.5417	105.884	61.8811	67.2458	88.0761	95.7057	89.2158	98.2345	99.598	88.6963	94.169	102.779	113.021	124.295	48.1232	68.8513	109.008	98.3591	75.0088	96.9597	111.62	296.612	436.579	416.818	431.549	310.011	392.019	192.944	336.285	259.516	239.441
Cre01.g002550.v5.5	5.828	7.01613	7.13241	6.06099	7.57254	7.51008	4.89125	5.2428	8.4823	6.02922	5.30354	5.54356	5.14002	5.03137	6.92717	4.86291	6.14769	5.11917	5.14405	5.99669	4.85568	7.07895	9.13231	5.86903	6.34541	4.94642	5.81211	7.93814	3.49883	6.20909	4.05645	5.68927	5.90689	6.48165	9.35631	6.08021	6.95029	6.87159
Cre01.g002600.v5.5	1.41071	1.72552	1.43934	0.959587	1.21058	0.991276	2.05341	0.98846	1.15348	1.43142	0.933962	0.542139	0.933637	0.682292	0.993256	0.704283	1.05725	1.3064	0.972094	1.35391	0.945042	1.37732	0.726138	0.513213	1.11527	0.55021	1.61092	3.58883	0.412735	0.257024	0.280143	0.222115	0.212886	0.327675	0.339674	0.377804	0.223627	0.22687
Cre01.g002700.v5.5	1.77258	1.3393	1.34521	1.50718	1.65049	1.60413	1.97524	2.57371	1.57766	1.51398	1.50545	3.47682	3.17458	2.40898	2.13898	2.81574	2.92124	2.51601	2.04634	2.24112	2.30793	2.37031	1.52932	0.746122	1.15566	1.18303	1.78992	1.41554	0.677328	0.415798	0.688905	0.648486	0.39308	0.443943	0.583673	0.708998	1.47466	1.58086
Cre01.g002750.v5.5	3.52042	3.73595	3.57217	2.4369	4.4472	3.86728	3.69231	3.06853	3.56364	3.9072	2.35204	2.78796	2.99133	2.06739	3.184	3.06472	1.87308	1.65398	2.62292	2.7299	1.52067	4.04714	4.31248	1.71238	2.05336	2.60706	2.89625	14.0109	0.391903	0.523543	0.440615	0.650577	0.523378	0.501747	0.308712	0.627688	0.539561	0.705747
Cre01.g002861.v5.5	1.94963	1.4982	1.45549	1.86192	1.74032	1.78159	1.38673	1.01174	1.64662	2.45113	1.87586	1.63655	1.70142	1.91011	3.0942	2.20411	2.07459	2.10691	1.57849	1.85814	1.86022	2.45014	2.48461	1.45234	1.43601	1.05337	1.07059	1.38	0.706644	0.685593	0.36937	0.295521	0.709907	0.425028	0.793093	0.558583	1.37432	1.46552
Cre01.g002900.v5.5	34.0366	35.1196	31.0309	35.022	29.6252	41.6027	20.7683	18.3576	33.1872	21.6867	26.9982	17.1425	23.8371	21.0363	24.0876	19.1846	19.2558	24.2699	20.7603	27.4101	21.3771	16.7811	20.6238	7.11355	12.3	4.47764	2.48356	4.29165	20.3483	21.8443	32.8321	19.7174	36.0892	16.1735	16.6439	15.9004	4.49042	3.59382
Cre01.g002950.v5.5	3.71579	2.1851	2.67474	2.70808	4.23256	3.5662	2.09173	3.32176	3.61953	2.92494	4.23306	3.275	3.36189	2.25196	2.05172	2.91422	3.02077	2.88738	3.32171	3.40017	3.54942	3.05762	3.23081	2.78995	2.7221	2.67847	2.47084	5.29323	3.8495	2.8508	2.99083	3.17073	2.9177	2.40484	1.77076	2.94007	4.16806	4.89364
Cre01.g003050.v5.5	1.1959	1.09789	1.958	0.917038	1.12533	1.07417	1.14935	1.74203	0.916377	1.08316	0.873393	1.36743	1.09243	1.84415	1.13209	1.15435	1.76443	1.1534	1.2196	0.997772	1.14775	1.43408	1.23169	1.38004	2.4122	1.85047	1.86217	0.925055	0.0884293	0.201705	0.283393	0.224962	0.369664	0.358735	0.298363	0.324538	0.976422	1.17266
Cre01.g003150.v5.5	1.81017	1.78482	1.46079	1.47549	2.45836	1.63949	0.742915	3.28169	1.5009	2.35284	1.77211	1.83814	1.66534	1.43622	1.92049	1.42267	1.73677	1.93454	2.02981	1.28811	1.50913	1.50804	1.90467	4.55755	2.44404	3.51283	2.522	2.36726	1.1638	1.26962	1.26135	1.07696	1.10345	0.969955	0.589478	1.52697	3.78062	3.69368
Cre01.g003200.v5.5	6.32423	4.65461	3.69588	6.81222	7.26692	8.21004	9.69856	7.10063	6.344	8.25864	7.37328	9.62995	7.92017	6.29583	5.09598	8.25319	8.48964	10.2151	9.13283	8.97339	10.0265	12.225	9.96484	3.89705	3.09958	2.92585	2.88006	5.91194	3.59268	2.5218	5.2125	4.72854	3.65834	3.3176	4.84317	4.23215	4.62139	4.50961
Cre01.g003376.v5.5	2.77935	2.18505	3.07229	2.7351	3.8726	2.15404	1.72931	1.97563	1.75895	2.30405	4.46079	1.89714	1.97301	1.81345	1.4925	1.04346	2.57397	1.99254	1.97519	2.32789	2.00851	2.10507	1.64962	5.67742	5.65266	7.87683	5.90165	2.9768	1.10188	1.79315	1.55418	0.632927	1.13186	0.848176	0.835443	1.3951	5.79921	6.20276
Cre01.g003450.v5.5	2.85662	2.77882	1.92802	2.81927	3.02715	2.56889	3.07758	3.93691	2.49074	2.8516	3.09951	3.50912	4.12185	3.25768	1.9989	3.45387	2.42279	2.4991	2.40603	3.63342	3.15496	1.92657	2.55598	2.14537	1.5929	1.82271	4.76325	2.65989	0.995864	1.23848	1.96541	1.08838	0.899076	1.04015	0.970332	1.4467	2.35317	3.15738
Cre01.g003463.v5.5	8.2286	7.52284	6.20546	7.99042	9.5581	6.68145	6.2995	8.89465	5.65758	6.45072	7.07975	9.10769	7.20782	7.56896	6.47052	8.85427	7.8177	6.51718	6.1338	6.46301	7.60941	5.86327	4.83051	5.04248	5.63648	4.17704	3.35778	6.35905	2.08577	1.59684	1.61994	1.90985	2.35343	1.98898	3.06816	1.9998	5.81958	5.2019
Cre01.g003487.v5.5	2.89623	1.9928	2.91742	2.54873	2.14749	2.3486	0.933935	2.86252	2.0879	2.90617	3.17402	2.85558	2.91112	3.24853	1.29624	2.67421	2.3346	2.03671	2.18193	1.94341	2.90143	1.97422	2.55119	2.31319	3.0707	1.45777	9.17328	3.65535	1.4432	1.71229	3.62982	2.40486	2.26496	2.29104	1.38787	2.60489	3.1729	2.85166
Cre01.g003500.v5.5	1.73966	0.967506	1.42955	1.96159	1.32059	1.32553	1.67886	3.15437	1.55244	1.58376	1.26484	1.93607	2.51139	2.54225	2.01965	3.47852	3.73528	2.5194	2.21699	1.45012	2.85822	2.48173	1.65585	0.40884	0.929067	0.456343	0.650961	1.76743	0.557445	0.311189	0.409054	0.439886	0.385217	0.471709	0.714053	0.423052	1.35074	1.32843
Cre01.g003508.v5.5	0.308092	0.181176	1.68399	0.701683	0.359799	0.893987	0.0276597	1.54763	0.227883	0.868375	1.99723	0.57086	1.55603	2.22244	7.16778	0.360497	1.17016	0.746497	1.87659	0.179661	1.00083	0.371054	4.64605	0.413944	0.195725	0.132541	0.779642	0.73078	0.01	0.358405	0.01	0.221856	0.343169	0.139831	0.291875	0.487784	2.74704	3.90164
Cre01.g003516.v5.5	17.7691	23.7842	34.1599	13.0252	26.1292	22.9166	26.5807	12.75	22.0101	29.7293	21.5415	11.8033	13.6786	14.1251	29.9191	17.7531	18.5021	16.403	18.1754	15.2234	19.2663	31.3722	54.4389	8.1437	8.42267	8.80792	16.1616	29.87	1.86679	3.58944	2.50951	3.23666	2.66899	2.70784	1.96853	3.35285	9.2467	9.04146
Cre01.g003524.v5.5	13.7434	15.28	13.6684	19.3292	17.4192	17.3226	14.0114	18.3622	15.8106	15.6591	13.6426	13.8527	15.6147	12.0346	15.5156	15.0332	14.7474	15.8796	15.11	17.1604	17.1402	16.1677	13.8851	6.46046	13.4812	4.6144	9.07312	7.01028	5.24942	5.39875	5.78153	5.29276	5.7186	4.91702	6.0534	4.66622	6.70961	5.66228
Cre01.g003532.v5.5	1.66777	1.84046	1.45288	1.95898	2.10698	2.05707	1.2386	1.0311	1.95082	1.48689	1.48786	2.39033	2.37566	1.79032	1.47446	1.36186	1.64947	1.78817	1.75004	1.86366	1.3402	1.50431	1.40412	0.856698	1.38261	1.12343	1.16032	1.41388	1.60551	1.09027	2.06443	1.41019	1.38509	0.886244	1.2901	1.26792	0.590646	0.813219
Cre01.g003550.v5.5	2.45693	1.9915	3.52394	2.21407	3.14327	2.95793	1.72646	2.73009	2.45043	4.84125	3.89801	1.81549	1.44104	3.37219	4.02387	1.16029	1.5333	3.04603	3.49064	2.00929	3.03719	3.83873	5.9281	2.42672	2.65483	4.13615	2.39888	4.50784	1.01516	1.39469	2.05603	1.36844	2.06681	1.05111	2.56996	1.99908	5.024	4.86971
Cre01.g003650.v5.5	6.5205	6.39699	7.64229	5.40018	6.90178	4.93522	4.89026	8.76584	6.00685	8.76022	6.62916	4.14269	6.08432	5.78498	3.67526	5.32385	5.6464	5.77058	5.2754	4.68751	5.24596	9.84812	11.1199	10.6633	7.85722	10.2824	5.56319	9.30536	4.68374	4.7574	2.66235	3.89085	4.49969	3.39727	8.67211	4.59359	11.9133	11.1691
Cre01.g003700.v5.5	2.65748	2.45782	2.05228	3.56026	3.87748	2.84419	3.67548	2.46702	2.29701	3.24655	3.45886	3.9636	3.63736	4.73439	4.13096	6.21258	4.54942	3.50824	2.87925	3.2518	2.6798	3.30559	1.72707	1.87752	1.60984	1.8899	1.55016	2.07277	0.32525	0.201222	0.479782	0.31716	0.296744	0.376173	0.323497	0.348097	1.04045	1.1214
Cre01.g003826.v5.5	2.27737	2.31428	1.70736	3.76721	4.91479	2.39388	5.25131	4.84767	2.98746	1.87687	2.88763	3.6028	4.10473	5.92889	5.18807	3.67766	2.94377	3.71074	3.0088	5.09936	4.11864	2.30971	2.12083	4.55875	4.31493	3.86712	1.2132	4.21172	2.3343	1.99525	2.19276	2.91283	2.24201	3.3528	2.79159	4.91012	5.35469	4.86722
Cre01.g003850.v5.5	1.46251	0.675745	0.713739	0.963576	1.80285	2.18741	3.01053	2.34122	2.31102	1.54581	2.60795	2.82815	4.55212	6.17922	7.24593	5.68388	4.52282	4.19719	5.72666	3.22016	7.7372	2.49111	1.13424	0.226729	0.254397	0.0786403	0.0813336	0.757068	13.4487	11.6693	18.9572	11.0184	13.049	7.64883	13.5458	10.8562	8.17186	7.78066
Cre01.g004000.v5.5	17.9754	17.0084	20.1456	15.4574	18.2529	18.7258	15.5446	8.95817	17.2004	18.8086	15.571	13.7192	11.8296	12.8801	15.367	13.8472	14.122	13.8391	16.4548	17.2422	16.0079	21.8512	27.2929	19.8627	13.8741	17.2482	32.6569	23.5536	12.5487	14.9884	11.8897	16.2134	12.724	12.1156	11.6367	10.439	12.7098	12.056
Cre01.g004050.v5.5	2.13293	1.52795	1.19474	0.812572	2.49593	1.21653	1.86614	0.719282	1.12651	0.910876	1.75444	1.82035	3.31287	1.5346	0.906427	2.23859	2.17992	2.06721	0.801689	2.01592	0.604691	0.747291	0.18714	0.288578	1.2154	1.001	0.120783	0.776767	0.678146	0.149229	0.419233	0.122202	0.196819	0.061287	0.310953	0.0958972	0.0838251	0.0467725
Cre01.g004124.v5.5	0.974051	1.24549	1.28222	1.45572	1.397	1.03946	1.1875	1.41967	1.26179	1.1079	1.0465	1.00269	0.769353	1.15516	0.980138	0.613068	0.798119	0.896916	1.0725	0.825774	0.932145	0.679135	1.08236	6.39044	5.3994	9.56605	11.4163	16.1724	2.3367	4.88988	2.64476	3.71159	3.33012	3.81371	2.61067	3.78305	40.1974	43.4578
Cre01.g004200.v5.5	3.18696	4.11901	2.44944	3.23753	2.54667	3.55302	3.13699	2.4452	4.23659	2.94036	2.69434	3.21924	2.77892	2.28712	2.05427	2.86162	3.04763	3.61068	3.01312	2.77355	3.55518	2.86074	2.83978	2.06631	2.65093	1.63721	3.28456	1.93349	2.16261	2.09126	1.98106	2.24393	1.5458	1.95918	2.58919	1.86704	2.44097	2.44746
Cre01.g004250.v5.5	36.3983	35.0974	35.5975	28.0644	34.6312	35.6303	28.1156	32.4137	42.4273	19.9746	26.9169	23.6618	24.1543	33.7032	34.3471	26.099	24.317	29.2813	26.695	22.7147	27.3959	14.8174	30.4761	27.3044	33.6894	27.5431	25.4512	16.0604	76.1345	74.5632	76.0601	70.0493	77.9673	42.8441	72.2874	64.61	35.6377	29.8276
Cre01.g004300.v5.5	53.3854	65.3766	65.9748	61.9076	67.2076	57.1821	69.5457	62.214	56.6019	51.2929	77.0476	71.0413	69.4125	67.0217	64.3403	58.3458	58.8804	52.1038	54.8037	67.9743	56.3786	40.5481	37.8143	312.228	250.477	300.033	214.962	90.1209	62.3973	132.719	139.737	116.152	74.7097	91.5106	30.8318	81.7141	123.958	118.639
Cre01.g004350.v5.5	13.3393	11.7373	11.7686	9.3227	9.35134	9.39378	10.5404	9.88805	11.8219	13.6486	7.38675	12.8294	8.97017	10.2421	12.6937	12.0079	11.1847	11.3524	11.2189	12.2225	8.66112	14.3068	11.7635	37.364	33.9388	28.8503	31.311	14.2961	7.89019	5.62127	6.81763	7.27904	6.03491	10.3404	9.41839	10.4313	8.33233	8.50747
Cre01.g004400.v5.5	6.96915	6.90849	7.67785	5.73217	4.50604	6.97084	4.20451	4.43178	7.99058	8.53065	6.10797	2.52522	8.22914	10.5715	7.2741	1.73964	3.56961	5.59653	7.52689	5.36112	5.45062	2.72425	8.1674	3.65487	2.32753	2.22718	6.32564	8.14457	9.26652	16.4352	6.22368	10.123	12.3259	11.5887	4.95581	8.79605	9.5118	9.84626
Cre01.g004450.v5.5	56.0318	59.6915	56.3929	66.9338	63.1632	56.9041	78.4112	59.9779	64.4844	32.2358	43.0149	94.4584	74.5232	68.3338	76.9416	97.0986	73.0416	72.4179	73.3097	85.1435	64.2641	30.1029	19.2765	157.591	144.438	146.561	248.492	150.848	60.4946	125.536	144.18	143.513	83.0678	128.01	35.9085	88.5302	57.8207	54.4164
Cre01.g004500.v5.5	95.201	119.004	120.464	106.215	106.49	106.146	133.382	73.539	109.724	80.7722	105.526	118.009	119.321	85.2872	119.766	131.518	133.607	108.875	100.14	122.615	110.046	67.5384	65.7739	520.687	502.67	518.736	1017.7	191.029	75.8104	89.4772	143.249	107.136	87.4338	80.3255	58.5895	78.84	130.918	122.553
Cre01.g004550.v5.5	3.60361	4.37798	3.3648	4.13069	3.02142	4.6025	2.95792	3.55	5.45869	2.60435	3.39733	3.25294	2.49124	3.28098	2.74247	2.68748	3.39887	3.24603	3.4938	3.6027	3.48185	3.18588	3.55915	2.38197	2.69182	1.46497	2.82106	1.51319	3.72726	4.21071	3.70516	5.18768	5.29341	3.46958	5.61409	3.77598	5.41443	4.74067
Cre01.g004600.v5.5	9.64059	10.7764	10.0669	13.9903	9.9301	11.9797	11.5767	12.0614	10.5427	11.1412	8.8537	10.0484	10.8091	8.50799	11.6619	8.95908	8.70072	11.7898	12.234	10.813	10.6024	12.7997	12.9037	7.66843	8.52019	4.12125	2.37787	3.67993	1.61916	0.581365	1.51128	1.35451	1.99738	3.10409	3.2568	2.34374	2.53443	2.71572
Cre01.g004651.v5.5	7.2944	7.37324	7.6166	10.1975	8.09552	7.23375	5.38384	14.08	7.03408	4.89516	5.30404	9.7994	7.29525	8.09197	8.20606	6.87007	8.83478	10.1536	10.9199	9.22991	8.67748	6.31555	5.83963	6.92049	7.48842	9.19707	3.50719	2.97664	11.7324	17.2536	14.1745	25.068	16.9155	16.3515	3.71113	13.3701	11.9163	12.8115
Cre01.g004700.v5.5	3.59552	5.09487	4.56337	6.82731	3.95724	5.59873	6.37814	6.36079	4.31105	5.77933	5.01895	4.13816	6.40114	5.42835	4.76258	6.48805	6.12066	6.22781	5.37312	2.8581	6.00413	4.17378	6.65455	1.39687	2.27499	2.01271	0.337303	2.78575	6.91214	5.43291	4.36116	4.98766	5.54053	4.8081	4.94508	8.78089	5.33719	4.91115
Cre01.g004750.v5.5	11.6873	29.3835	28.8117	18.9015	24.2453	25.3539	37.7055	11.5618	21.585	30.3315	18.9665	9.85993	8.54752	9.07038	12.9355	21.382	18.3047	10.5459	12.3954	22.4549	12.8303	43.3746	51.9028	10.7809	11.3512	13.4454	8.21057	18.8418	2.2387	0.58837	0.194435	0.408542	0.362866	0.533448	1.22627	0.409588	0.370324	0.184918
Cre01.g004800.v5.5	35.3688	44.0518	33.7382	38.2404	55.2761	50.4982	30.1168	44.6115	39.1355	69.2909	57.9565	64.911	52.6521	50.0027	79.6619	82.3968	66.3425	59.7723	61.4472	55.1421	65.8208	76.3497	68.1728	93.325	76.1306	69.896	67.1004	41.8043	34.3037	10.8111	39.034	14.7304	33.5609	15.8642	21.4108	30.6891	74.3104	68.4564
Cre01.g004850.v5.5	0.995052	0.719858	1.06002	0.83476	0.951192	0.848852	1.57329	0.863038	0.897253	1.03576	0.979476	0.866592	1.61133	1.14492	0.818014	1.42955	1.19622	0.901868	1.13104	1.18805	1.15343	1.28979	0.702414	1.0654	0.867104	0.794475	1.08125	1.22999	0.827818	0.378302	0.494268	0.344442	0.206579	0.316312	0.462301	0.482056	0.827912	1.05343
Cre01.g004900.v5.5	9.86824	12.2081	20.4226	7.7228	10.2712	6.70171	32.648	5.92255	24.2269	8.60564	6.1684	5.92201	5.96844	7.39979	11.7008	4.99541	7.29648	4.66322	5.50307	8.01119	4.18328	9.76081	9.6254	108.044	88.7011	78.4675	19.7808	11.7584	49.6089	13.3136	35.4672	27.0938	61.9778	65.1147	174.83	72.3398	44.875	40.6769
Cre01.g004950.v5.5	17.2815	20.4961	20.3532	27.7594	25.788	23.6524	24.1227	27.8986	23.319	30.5407	28.099	22.7669	23.4255	30.2407	24.5801	27.9336	28.2098	32.7449	31.1921	21.9004	32.6035	38.4244	32.7596	28.9722	21.3415	23.5354	23.5143	23.1657	17.9749	17.395	14.8855	18.1522	18.7089	18.0349	15.506	19.152	29.3418	26.982
Cre01.g005001.v5.5	11.3765	13.0466	13.0963	17.6584	17.5586	17.2683	14.4008	13.6133	15.793	19.5276	15.9767	14.7535	16.5991	18.0427	13.3719	17.2804	13.6848	18.8614	21.0352	17.0538	17.8026	17.9364	16.2872	14.7576	12.434	16.017	9.81911	13.7515	6.99346	9.02509	11.0096	9.39583	10.6688	9.82152	7.31105	11.0457	13.0527	12.3934
Cre01.g005050.v5.5	198.17	266.048	205.997	230.684	281.52	208.837	292.715	223.475	238.67	184.546	198.452	321.36	271.117	282.647	263.409	281.151	267.635	243.247	211.127	278.608	184.459	185.877	148.132	173.033	174.693	196.184	182.282	198.799	73.5968	88.2812	71.4332	86.3633	101.119	98.105	98.3848	98.421	232.625	219.317
Cre01.g005100.v5.5	5.7538	8.84932	8.25947	6.18256	8.09143	7.83686	5.0155	6.49889	5.46282	10.3958	7.05429	5.97348	4.22928	4.37859	3.63991	4.18143	4.81878	4.76606	5.04682	4.65413	5.66589	7.13102	10.8769	8.45746	7.20642	8.16596	17.7282	14.3082	6.47647	5.54409	4.86978	5.33625	5.01649	4.41279	4.6921	4.55793	5.87326	5.42731
Cre01.g005150.v5.5	33.5343	29.6106	35.4464	42.0981	44.2931	44.7943	41.535	37.9692	43.9782	45.0893	29.963	44.1782	51.8128	52.3888	112.856	80.0438	85.2422	78.0867	87.9315	60.3543	56.9503	43.2262	38.8317	85.6117	65.4769	72.9747	181.202	100.657	44.2246	45.9478	66.4262	57.1845	63.2098	61.2922	71.0032	53.9088	31.9685	32.3278
Cre01.g005200.v5.5	5.32139	4.83324	5.69586	4.28334	7.32116	4.95645	5.28132	6.92918	5.08299	8.48382	5.74102	4.47224	2.90297	3.21512	5.91601	4.67701	4.69246	4.42994	4.42662	3.19447	4.97279	11.8871	11.3518	2.89302	2.34634	3.76284	1.58911	6.61787	0.349571	0.618586	0.378718	0.401335	0.571269	0.295255	0.606827	0.725543	2.60006	2.58282
Cre01.g005450.v5.5	49.5808	51.3905	46.4655	58.0368	50.0021	62.0951	58.3691	62.8059	63.2711	40.5216	39.6935	51.9973	58.7054	43.7861	62.3638	51.054	59.0168	50.1991	43.6626	51.6185	52.3718	46.3188	43.0574	42.2399	48.4979	25.7663	23.171	29.7335	85.6954	74.3794	70.0906	79.3089	94.1446	58.7786	58.3033	56.333	23.6115	19.5349
Cre01.g005500.v5.5	2.91605	1.93881	2.21915	2.11805	2.65891	2.05201	2.73588	2.619	3.5683	2.28307	2.00015	4.15374	3.53284	4.56978	2.1946	3.7092	3.07296	2.27013	3.37486	2.53884	2.34399	3.35378	3.46512	1.37928	1.57992	1.95504	3.68166	2.75541	2.20974	3.73456	2.52489	4.75716	3.64272	3.80514	2.95267	4.46318	6.38875	5.89378
Cre01.g005534.v5.5	4.22859	3.03251	3.17739	4.36903	3.47954	3.55888	5.14818	2.39115	4.79906	1.88952	3.47098	5.8604	4.58403	5.27163	3.43739	3.86174	4.54414	5.58122	5.02563	5.77351	4.91385	2.88175	2.07374	0.639559	0.960968	0.887415	2.08801	2.77263	9.02909	7.1857	6.55261	10.1099	5.20737	6.28219	4.28957	6.73444	2.50789	2.73651
Cre01.g005550.v5.5	27.21	20.8013	17.8315	26.0458	38.398	22.8855	20.1941	35.3518	20.6193	39.0504	26.8041	26.6942	19.8939	37.2567	21.1312	50.449	43.4953	41.5958	31.7351	30.2232	36.2786	42.7823	25.6901	16.0417	15.5323	20.5953	14.1244	16.9615	9.33979	5.31744	6.86851	4.42924	6.43715	4.31603	5.76666	4.76814	8.69438	9.27449
Cre01.g005600.v5.5	2.32498	2.24832	2.13085	2.02393	1.82353	1.97732	1.74406	0.99821	1.54251	2.23291	2.19487	1.74445	1.31212	1.87414	1.09579	1.24939	1.29509	1.62736	1.94541	2.04882	1.0294	1.84186	1.78681	2.05048	1.66301	2.51153	1.24705	1.79734	1.64782	1.33402	1.16997	1.48723	1.77594	1.23702	1.29351	1.44009	2.26156	2.8977
Cre01.g005701.v5.5	0.905931	1.30466	1.87409	1.8864	0.609588	1.27823	1.87228	1.40019	1.66089	1.68491	1.326	1.76612	0.725596	1.2498	1.40842	0.951822	0.0842199	2.23967	1.69257	1.5649	0.768713	1.44286	2.0386	4.80906	5.34713	3.1873	0.0287392	0.662613	0.410823	0.392751	0.221629	0.259668	0.613272	0.32373	1.67493	0.774289	0.439593	0.577721
Cre01.g005813.v5.5	22.1672	27.6965	23.4401	15.8391	25.4538	24.1478	18.6839	13.9127	23.0553	30.1432	23.8828	17.6089	17.6123	16.1964	13.9517	22.9295	18.469	16.711	17.5657	20.8604	17.1804	34.4389	29.2885	4.10724	3.87553	5.57524	5.96143	14.4102	3.33567	4.5117	4.5975	5.1667	6.03591	4.76707	3.53064	4.16387	3.31024	3.01833
Cre01.g005850.v5.5	54.0701	70.2031	86.1353	63.3592	46.4951	53.8948	97.9657	75.5072	76.577	29.2494	57.1117	93.0626	88.5335	85.2828	70.908	55.7822	54.5857	78.6844	79.4265	83.2495	70.622	16.9717	15.519	17.4596	13.6153	20.6694	46.2993	22.0027	12.0301	22.999	68.7718	23.1943	31.4834	29.0325	10.3068	16.3963	23.2009	21.6675
Cre01.g005900.v5.5	6.37368	9.30233	8.5373	13.9271	14.0717	10.5765	12.2901	16.4903	7.4535	21.5662	15.1869	11.9619	11.8893	11.004	10.3954	15.1318	10.1739	15.4052	15.106	10.6813	15.6436	21.3154	15.3413	6.83553	7.15924	4.84786	3.20047	7.10834	5.11006	3.66532	5.02662	4.8713	5.17686	3.31984	2.29338	5.29695	5.06672	4.65152
Cre01.g005950.v5.5	13.4065	9.00365	7.85393	17.5047	13.3239	17.4316	18.3686	17.6897	16.1856	16.1382	20.6346	19.3206	26.5548	18.8707	22.7168	20.1731	18.7175	23.0694	24.717	17.9338	25.0746	19.5039	11.2266	7.21134	6.67802	6.38972	11.565	16.4008	5.14527	6.56955	6.69522	13.9803	10.3699	10.1245	6.2202	14.8882	28.9389	28.5736
Cre01.g006000.v5.5	1.63134	0.724521	1.71191	1.18477	0.675008	1.1881	1.20443	0.828723	1.32553	1.80062	1.24619	1.15552	1.10614	2.72739	1.19495	0.907689	1.40373	1.43722	1.71819	1.20133	1.93691	1.19806	2.06439	0.669689	0.64742	1.23664	1.01253	0.986077	0.53709	0.230648	0.684734	0.806564	0.834978	0.601562	1.42425	0.986804	1.25768	1.15584
Cre01.g006050.v5.5	13.8453	9.83301	8.76222	8.87157	13.72	11.4091	9.85741	9.38234	10.3334	16.6968	15.6573	10.1467	12.3441	11.9253	11.2029	17.9064	17.8672	13.3369	12.4089	11.2709	11.6655	23.7595	19.0437	5.48171	4.47077	7.12613	5.12159	9.19419	3.10738	1.9664	3.15794	2.37562	2.6477	2.36802	3.49206	2.47456	4.73699	4.66314
Cre01.g006100.v5.5	6.93554	8.69187	4.18069	8.07914	8.85194	9.95093	5.26704	6.67787	7.03357	7.42404	11.0401	7.06909	10.0414	7.49862	6.49605	7.89351	6.47784	8.90781	7.2191	8.94075	9.94761	9.09232	4.70933	23.7836	23.4987	12.9625	24.1695	15.4028	2.03702	3.28405	7.06553	2.48915	2.0374	2.74853	0.998476	2.82109	5.40644	5.7591
Cre01.g006150.v5.5	17.3656	18.7833	15.1784	15.3014	28.1778	21.0488	21.2131	20.9665	21.2405	17.0107	19.6641	25.7177	28.4416	21.0285	19.74	27.7143	29.0619	22.0712	20.9341	29.2955	20.4931	21.5179	14.6993	23.4555	20.3278	25.0433	37.6134	26.7531	3.83338	6.35099	13.9446	7.47991	6.64913	6.65483	2.42899	5.95451	13.3386	13.2542
Cre01.g006301.v5.5	5.85079	6.24066	6.97428	3.5723	4.63592	6.60929	4.93976	5.09879	7.58373	11.8564	7.31437	3.06261	2.89189	2.15515	3.63702	2.59759	3.82947	4.49891	4.8711	3.71281	6.14665	10.6596	16.9828	2.86906	3.07105	4.27058	3.73147	8.34909	0.480425	1.34937	0.63487	1.06956	0.912958	0.813805	0.221579	0.861755	0.891377	1.01351
Cre01.g006800.v5.5	8.27018	6.7647	7.69425	10.7001	10.2518	9.21813	5.79763	8.19311	7.20564	10.5598	9.00413	8.80299	6.90611	10.372	8.60639	9.6769	8.6543	9.13053	8.44433	7.59349	8.61218	11.4861	7.57134	4.31006	4.09878	4.16321	2.36329	8.39341	3.57505	4.17914	4.03957	3.67863	3.97764	3.44522	3.10155	4.09736	4.54058	4.66915
Cre01.g006850.v5.5	10.923	15.4562	14.155	11.534	12.563	13.3361	12.7706	17.5064	13.5211	11.3994	12.0527	8.50963	12.2153	14.2238	12.4913	9.8762	9.94715	12.3807	15.0293	9.59603	13.0642	8.37152	10.1328	9.9293	11.3025	9.745	8.89139	12.3653	12.637	16.5571	15.2114	13.2565	11.3742	12.5691	10.0171	12.3533	10.8664	12.0141
Cre01.g006900.v5.5	1.09951	0.869309	1.00906	1.45649	1.78194	1.60138	1.41822	2.07227	1.48771	1.78669	1.93163	1.52507	1.68358	1.71068	1.92677	2.01294	1.73843	1.77588	1.4579	1.23759	1.36065	2.17664	2.50947	1.16915	0.926577	1.43969	1.16175	1.49014	0.202145	0.220567	0.255867	0.216472	0.289545	0.170677	0.21266	0.425273	0.940831	0.921773
Cre01.g006950.v5.5	239.04	297.304	297.547	248.955	304.729	328.894	275.866	161.229	284.117	162.101	168.352	237.086	231.92	299.128	301.9	272.158	290.7	196.957	221.791	274.2	231.729	112.663	196.391	291.575	275.136	278.014	744.98	353.616	358.801	185.819	336.638	114.743	265.295	160.764	275.5	140.753	199.129	196.149
Cre01.g007000.v5.5	15.1493	14.4613	13.7736	15.5971	15.1875	17.27	19.9085	15.5795	15.7245	15.9878	16.7978	18.6278	23.938	16.5707	26.9601	29.7632	27.6976	24.3973	18.4734	15.5404	17.3863	17.8524	14.0439	13.3713	13.0581	13.1993	24.5361	13.6567	3.55417	3.19293	1.33219	3.17797	2.10394	3.14536	1.12743	2.12524	1.89053	1.77004
Cre01.g007050.v5.5	16.9247	18.0466	19.4812	16.0385	16.9083	17.3944	21.032	19.0342	16.9452	20.3765	19.2322	24.9286	21.4883	21.3908	32.5332	24.5554	22.9102	21.6643	24.1808	21.2578	16.6959	17.3855	14.4419	20.7272	18.408	20.0383	10.6992	11.1074	7.14997	5.5453	9.52696	3.89545	6.30345	4.63332	8.78737	3.76542	5.97887	6.40739
Cre01.g007051.v5.5	3051.52	3293.17	2941.81	4478.44	3681.48	3926.59	4995.22	4287.43	3650.75	2433.28	3643.44	6341.6	8077.28	5730.87	6323.54	6856.26	6776.83	5551.25	4322.45	4265.81	4921.76	3730.98	2639.73	2040.47	2020.97	1449.37	4917.38	2927.3	4352.85	3451.81	4590.2	3797.96	3364.82	4258.44	2983.73	3739.37	2649.79	2574.99
Cre01.g007100.v5.5	1.0442	1.1044	1.1273	1.03339	1.17753	1.0416	1.21397	0.940496	1.24465	0.981043	1.06101	1.08261	1.52616	1.37487	1.80137	1.26576	1.14118	1.24975	1.02052	1.22669	1.02819	1.13635	1.07545	1.27329	0.973561	1.42184	1.12295	1.11653	0.441444	0.250417	0.39437	0.290874	0.535239	0.422329	0.47584	0.527815	1.72136	1.64007
Cre01.g007150.v5.5	3.98059	3.80522	4.14337	3.2998	3.29004	3.56263	2.18146	2.4785	3.34894	4.73241	3.33063	2.81197	2.39548	3.4216	2.28638	3.62018	3.06655	2.5901	2.31211	3.28167	3.1704	3.98067	4.96152	5.17858	4.28257	4.0577	6.37473	4.71317	1.28885	1.15421	1.35359	1.00586	1.77924	1.54613	2.1629	2.29009	3.83335	3.36767
Cre01.g007200.v5.5	14.9201	17.0451	13.4761	18.89	20.7315	23.1257	34.6128	21.5395	13.8714	17.8751	29.0249	62.9805	339.713	62.6971	70.5559	26.6113	53.4372	62.9458	38.631	27.7694	40.5916	23.7593	13.2081	20.3461	54.3915	16.6359	27.9721	24.5472	7.29586	4.67272	7.70498	6.03975	5.38967	5.48738	9.36975	5.64439	8.17513	8.96687
Cre01.g007300.v5.5	5.27515	4.38888	5.10649	4.39631	7.46355	4.97664	4.11145	5.97916	3.95172	10.3711	7.99807	6.1622	6.54038	6.18505	7.69551	8.19941	6.67814	6.62709	5.76986	3.61995	5.28047	9.50623	10.8737	37.9294	34.3891	60.0086	61.4857	5.06647	0.226226	0.52908	0.75668	0.223415	0.718488	0.351907	0.536432	0.568923	1.60486	1.97948
Cre01.g007350.v5.5	13.9471	19.3955	13.9508	16.5135	14.7139	11.9283	9.64183	10.0061	10.0931	12.5914	12.1562	15.0771	10.6458	12.5842	8.80944	10.2063	11.5602	9.39272	9.39155	12.0961	7.91021	7.28795	4.82304	3.23036	3.82888	1.38756	0.530576	2.68186	7.09837	7.70274	5.44817	4.9572	9.31405	7.47729	9.04395	6.2679	11.858	10.3837
Cre01.g007400.v5.5	1.39143	2.07482	2.51866	2.91245	1.83989	2.09929	2.98615	2.20183	1.87124	13.773	2.08366	3.73765	4.78027	5.43507	3.88603	3.33373	3.19583	3.66548	3.03296	2.5061	3.24292	18.7208	9.65875	0.630009	0.799761	0.69831	0.283732	1.20483	3.47826	1.75382	1.08553	3.29016	2.00843	2.28374	2.13256	2.73823	1.27115	1.77818
Cre01.g007450.v5.5	0.114407	0.145769	0.0189495	0.0521127	0.118763	0.143556	0.01	0.383133	0.0307717	16.2844	0.231438	0.01	0.01	0.345833	0.01	0.0297483	0.057934	0.0307988	0.19709	0.355835	0.0991061	11.4639	6.16495	0.01	0.01	0.01	0.01	0.0402005	0.328851	0.01	0.01	0.01	0.0306132	0.01	0.112589	0.01	0.020609	0.0229987
Cre01.g007550.v5.5	3.72486	3.51686	2.52952	3.33681	3.35111	3.45349	1.38222	2.81465	3.40633	4.25782	3.40224	2.98223	2.38876	5.04976	5.58917	3.13162	4.02393	3.0751	2.8723	3.31005	2.93987	4.46613	3.79467	2.03607	2.33127	3.7032	2.5779	3.51208	1.15422	0.674399	1.3308	0.919476	1.22101	1.08765	2.08012	1.68297	3.01942	2.64571
Cre01.g007600.v5.5	16.4603	15.2108	13.2423	13.4244	19.4873	18.5149	10.7806	23.9271	21.3555	33.4701	22.66	13.6842	12.7132	12.6007	14.5207	14.7355	11.9082	15.6999	17.1873	13.3467	20.0982	36.6274	34.2625	28.1589	23.9347	23.7052	20.6895	34.4158	31.4625	44.2605	30.0036	29.9449	35.9321	32.9447	22.1642	27.4138	30.3819	28.1057
Cre01.g007651.v5.5	3.16283	2.00732	2.40781	2.53342	2.24252	2.54594	3.23168	2.32437	2.25354	1.26711	2.22566	2.37855	2.46609	1.53496	0.971212	1.80618	2.66527	1.94704	2.11483	2.14779	2.77085	1.79391	1.35348	2.27956	2.81047	2.71081	5.61262	4.93182	1.51979	2.2651	1.1651	1.52269	0.682335	1.46627	1.05571	1.01187	3.21213	3.9157
Cre01.g007700.v5.5	5.60372	6.50065	6.82338	7.82304	6.43252	8.09938	7.12908	8.83862	9.81489	5.57027	6.83746	6.11093	6.49068	8.4196	9.60268	4.59504	5.02639	5.28247	8.81106	6.81947	6.42818	4.36721	6.87572	6.68893	6.46377	6.77923	11.2276	9.79816	19.5485	28.7881	34.6319	32.0301	26.3812	26.4481	17.3282	26.1037	20.5057	20.4383
Cre01.g007737.v5.5	13.5019	8.94253	11.4031	8.54303	9.7944	7.45909	8.88645	10.2564	10.2192	6.4617	4.58897	6.69789	6.22354	11.5299	7.2204	10.2627	11.113	10.0667	9.50918	9.5134	6.86598	7.37024	7.76449	19.641	21.2827	23.7574	31.8414	19.0294	3.52634	5.28672	5.50315	5.6574	4.95869	6.77829	5.36752	6.31687	7.89442	7.58701
Cre01.g007774.v5.5	25.4057	27.0344	18.8526	26.2521	30.5592	19.492	25.6205	21.9453	20.1112	19.0227	26.2162	37.0144	43.6603	42.5542	36.8589	51.1443	49.3158	29.3654	22.9006	30.9759	26.1708	26.3885	15.46	16.4629	18.3174	20.8602	23.2603	16.6142	8.6768	7.56715	11.7804	8.00139	6.16883	9.58753	6.77343	6.2739	11.5685	10.1739
Cre01.g007811.v5.5	2.17889	2.53814	2.26191	2.98378	2.26184	2.11583	2.7411	3.7324	1.86639	2.15142	2.02139	2.24005	1.2816	2.99763	1.44169	1.68884	1.37039	2.30886	1.72139	1.24872	1.77928	2.04585	1.51801	4.72759	4.00861	2.77007	2.39877	0.965543	0.976112	0.606438	0.404914	0.541753	0.640121	0.538036	1.19409	0.873554	1.89002	1.38938
Cre01.g007850.v5.5	97.8373	68.0787	74.6755	71.4024	81.8281	80.9502	73.8837	81.8962	78.0866	76.5929	93.3764	126.831	113.724	138.789	128.58	147.73	128.704	102.868	103.323	96.1407	100.831	95.0877	66.4706	75.1708	66.6936	82.827	56.1293	74.2414	133.182	156.714	197.699	167.385	135.712	150.016	115.339	142.059	110.691	104.556
Cre01.g007901.v5.5	19.4322	23.7791	22.6097	16.5914	67.3004	47.6055	34.9426	19.7614	40.205	75.0062	94.5614	14.0295	20.4976	17.8839	20.9564	23.2281	29.2377	36.471	14.2107	16.5637	39.7642	61.4644	20.691	50.707	40.6266	57.1809	70.0432	71.111	7.51235	16.1203	5.58034	9.54222	7.02297	9.29856	7.86022	8.35757	23.9066	21.0064
Cre01.g007950.v5.5	3.02044	1.8122	2.02817	2.73304	2.28802	3.08578	3.15141	2.14497	2.2835	2.08997	1.35114	2.33609	3.74577	3.93701	4.36376	7.10025	6.54176	4.0546	3.88743	5.3591	5.23296	3.40174	4.64512	4.26911	3.14619	5.77671	1.04872	5.33533	35.3456	4.65979	20.0767	8.44958	12.5657	10.5591	99.275	15.8624	5.20564	4.45541
Cre01.g008000.v5.5	2.32176	2.25985	2.65213	3.13623	1.16352	2.76262	1.20752	0.824958	2.12465	3.10903	3.47473	0.879072	1.04742	2.7281	2.65675	1.91521	2.27037	2.24152	2.00971	3.55719	2.31177	2.23699	2.79025	1.91966	2.05704	2.08941	3.11678	3.60095	0.318632	1.36682	1.14339	1.51742	1.5218	1.52755	1.5283	1.50071	3.23044	3.31533
Cre01.g008051.v5.5	13.4108	13.3472	13.3778	11.664	17.1784	9.71557	12.794	10.8333	9.7186	17.1879	13.1504	15.6072	8.52908	14.185	11.5218	15.7906	14.2229	11.0352	9.82648	9.71361	8.24162	15.7735	13.1059	7.15503	6.23699	8.05492	4.61008	15.3908	2.77084	1.97615	1.17686	1.50568	2.45811	1.98976	3.63939	2.49242	3.55523	3.14347
Cre01.g008150.v5.5	3.37155	3.78149	3.99029	2.83695	2.80629	3.27292	3.81278	2.48241	3.58117	2.89119	2.45536	2.90774	3.01436	2.6077	2.84438	2.53439	2.98922	3.68321	2.94181	3.31354	2.61264	2.9177	3.01731	10.5728	10.6497	10.9326	22.355	5.12417	0.964521	0.76293	1.08182	1.0003	0.682625	1.64501	1.21834	1.16579	2.45817	2.74321
Cre01.g008300.v5.5	0.50521	0.584602	0.453486	0.772031	1.28574	0.940672	0.304326	1.6373	0.561072	57.4488	1.56449	1.46287	0.902989	1.2898	0.56432	0.661062	1.08933	1.05399	1.05883	0.651709	1.24234	46.5725	38.0508	0.188644	0.276085	0.0140189	0.101505	0.910505	1.39991	0.232058	0.696065	0.247709	0.459639	0.189862	1.55381	0.401332	0.281829	0.235881
Cre01.g008350.v5.5	2.34787	2.45715	1.68736	1.94557	2.4648	2.56325	2.115	3.42391	2.04078	25.972	6.80605	3.38633	3.27674	4.4836	5.76448	3.78715	3.58687	4.3279	3.15349	2.94402	3.63108	23.0816	25.9991	1.55739	1.25841	0.753203	1.09473	0.629225	3.68082	0.691647	0.51535	0.744455	0.950182	0.8235	6.87342	1.9587	0.587823	0.495989
Cre01.g008450.v5.5	20.1648	19.3197	14.3119	16.4708	28.0903	19.0142	19.0179	31.6506	17.8652	17.6579	18.9308	20.8983	17.6381	22.1489	19.3384	30.9484	26.3797	26.364	20.1875	26.6906	21.6478	34.4806	23.0333	1.58844	1.80391	1.06346	0.695709	5.05504	1.55998	1.75366	1.45045	1.62165	2.67832	2.10268	2.57265	2.31447	2.80081	2.38909
Cre01.g008500.v5.5	2.93771	2.19869	1.59244	2.15492	2.11884	2.6689	1.7263	2.21133	1.83683	2.1686	2.46272	2.78053	1.18909	1.57264	1.46972	2.61897	2.57917	2.34171	1.80274	1.95793	1.71858	2.31582	2.10189	1.34065	1.84203	1.2309	0.772322	0.985334	1.33898	2.97057	4.27249	2.76666	3.61322	1.59443	3.14113	3.11837	2.28858	2.43891
Cre01.g008550.v5.5	7.39731	9.82293	8.54568	9.4881	9.68877	11.0748	7.58574	9.84435	9.589	11.4285	11.8752	8.98365	8.60053	10.8978	19.2226	11.6241	13.1645	11.6246	12.6974	10.7771	12.7697	7.55177	7.49586	6.35908	7.39684	5.81275	10.9573	8.57183	4.45868	4.8045	5.66241	3.74981	7.73503	5.18768	5.59483	6.26281	12.7001	12.4012
Cre01.g008650.v5.5	7.3752	6.8145	10.6327	6.90752	7.11062	5.74273	7.67703	8.39332	7.0869	7.66951	6.93397	6.49783	6.31489	10.0031	7.96317	6.09988	7.33606	8.50165	7.86933	5.89202	6.60762	8.9116	9.8441	16.1553	13.0162	25.0018	15.1888	9.31838	4.70362	4.16016	4.55276	4.76128	3.48371	6.15692	7.05942	5.93255	6.70488	6.9035
Cre01.g008700.v5.5	3.45619	3.04865	3.40407	2.4739	5.54182	2.5556	3.85643	5.0081	3.36979	2.14544	3.74553	2.2617	2.56484	3.25635	1.97682	3.37006	4.4068	3.2898	4.0554	2.65303	2.51278	2.3191	3.3009	1.81153	1.20238	2.81432	4.0846	3.25307	3.4215	2.99164	6.48743	3.53964	2.55575	3.10059	3.67517	2.26928	2.16787	1.9354
Cre01.g008800.v5.5	1.11942	0.633902	0.626281	0.642094	0.292661	1.13931	0.958831	1.74302	2.02508	0.428477	0.677067	1.33839	1.28258	2.65236	1.25618	1.26778	2.50669	0.924117	0.808105	1.02795	1.29294	1.07855	2.28747	0.815857	0.99736	0.770449	1.4332	3.0505	2.42426	1.90864	1.88367	1.94509	1.80294	1.64816	5.4676	2.90683	2.59911	2.69046
Cre01.g008850.v5.5	4.33988	4.02633	4.27194	3.37407	5.64387	3.64407	4.4359	3.56121	3.80338	5.60239	4.24609	4.04685	3.94566	4.04277	4.23622	4.37792	4.50306	3.33815	3.90997	3.87358	3.96202	6.18599	6.78727	2.86038	2.64781	3.93482	3.25031	5.45912	1.91291	1.49983	2.46593	1.53238	1.62883	1.91709	2.7319	1.66001	5.98065	6.88569
Cre01.g008891.v5.5	3.54618	2.86045	3.14992	3.63083	2.6713	3.05178	2.27646	2.76479	2.16083	3.42016	2.49319	3.79897	5.43404	4.44992	2.68951	2.98656	3.90943	4.81563	2.91936	2.1124	2.93598	3.62836	1.76678	2.90608	2.33921	2.67305	1.02625	1.85261	0.961672	0.65831	0.381228	0.641574	0.88698	0.965748	0.892918	0.597078	0.949685	1.13551
Cre01.g008950.v5.5	27.5786	32.8113	35.8602	15.7619	28.0216	23.4543	17.7943	24.6386	25.3393	28.9681	18.8805	9.46818	7.60479	10.0488	10.7271	9.61861	8.85995	15.6516	13.2454	14.733	14.2403	19.5875	26.2406	31.6606	28.5101	28.6215	19.0283	32.789	11.6576	9.94378	5.58294	6.52673	9.65788	12.8124	21.522	13.8105	7.20164	7.35338
Cre01.g009000.v5.5	127.809	137.251	107.426	106.201	137.222	134.442	92.3531	116.9	113.866	110.819	120.68	99.5205	93.1823	77.6998	113.241	127.752	110.395	132.84	128.632	86.3792	112.062	77.7724	68.273	12.3549	14.7817	19.209	11.4423	33.6279	4.69412	3.65418	4.53867	3.74868	4.1959	3.12218	2.34235	2.75187	3.09252	2.38596
Cre01.g009101.v5.5	4.34977	4.93424	5.80372	3.02091	2.99631	4.07667	2.38163	2.90505	2.88874	3.93533	3.33307	2.9961	2.10759	1.48309	1.99896	0.984415	1.26447	1.58296	2.29955	2.66644	2.04682	1.38405	1.56564	20.2911	18.9794	17.0711	8.02753	9.97705	2.19619	12.8346	1.69988	0.590439	4.27904	1.47944	0.520396	11.1997	0.58042	3.43293
Cre01.g009150.v5.5	8.22419	4.53959	8.77485	4.13684	4.71384	3.92524	3.04398	2.41753	6.10683	4.64555	4.5652	3.24091	5.0093	3.57722	4.84824	3.8571	4.5227	4.40119	3.65061	3.96769	4.2833	4.76407	4.62607	15.7273	25.3006	48.2317	20.5079	2.07448	1.04729	0.26058	0.701849	0.237246	0.582765	0.26594	3.01448	0.594574	1.19962	0.730213
Cre01.g009200.v5.5	4.47303	3.88221	3.82935	4.39407	3.04893	4.42929	3.21261	5.49758	4.27605	2.50631	3.12193	3.79451	5.35014	5.10931	2.72919	5.71731	6.22226	7.18156	4.93377	3.48396	4.57506	4.95876	3.14241	2.3616	2.23678	1.53011	1.13293	0.170433	2.66766	4.62187	3.41038	7.52084	4.49893	4.4206	2.10471	3.12956	0.93194	0.975004
Cre01.g009250.v5.5	2.49739	3.36801	2.42398	3.64021	1.97028	2.18314	2.72639	2.18735	2.08231	2.11171	2.33314	2.86555	2.28698	3.50007	1.99618	1.8702	1.71986	1.76139	1.94217	1.60903	1.97589	1.37956	1.02437	0.626346	0.606412	0.100266	0.01	0.254477	1.81915	1.81236	0.707464	1.39365	2.17821	1.81137	2.67027	2.2721	7.87302	7.41031
Cre01.g009300.v5.5	24.8279	23.939	36.5409	32.3643	22.5197	19.5699	32.0735	22.1371	19.4779	19.8882	24.1595	24.6057	21.7873	22.085	22.8722	33.0938	33.4073	30.981	24.3545	23.3922	26.998	21.315	15.9057	57.2049	62.5568	58.5291	165.778	45.4677	3.62192	4.30183	5.96299	4.28736	4.95738	5.27282	6.18231	5.10996	9.75573	9.73596
Cre01.g009350.v5.5	5.70821	4.42316	8.58085	4.31786	5.56186	2.85727	6.52703	5.54209	4.58932	67.0662	2.11468	1.96854	2.87833	3.70355	2.94347	2.70059	3.81929	4.59339	2.8603	3.90054	1.71371	37.744	35.0867	85.5836	64.0256	87.105	52.6263	26.3935	1.90872	2.99291	5.21711	8.54323	4.45131	9.11116	3.42031	5.35793	1.04682	0.994214
Cre01.g009400.v5.5	0.156334	0.190939	0.44219	0.0876438	0.249671	0.090538	0.146831	0.0371745	0.0840973	42.4706	0.0132694	0.0198065	0.01	0.0396563	0.01	0.0938081	0.036537	0.0582714	0.0532717	0.240452	0.104174	23.1385	23.7736	0.248575	0.132421	0.506958	0.149806	0.469032	0.01	0.0115898	0.01	0.0266656	0.0273752	0.01	0.140936	0.0255803	0.01	0.0145051
Cre01.g009450.v5.5	2.50831	3.02531	3.05233	2.7281	2.65694	2.66564	3.51111	3.56042	2.09279	3.10206	2.88068	2.0656	0.650009	0.886227	1.41804	0.559039	1.71087	2.19114	2.19203	2.74638	2.35022	3.27984	2.63491	5.2694	3.88072	4.20601	4.18494	2.72511	2.1863	1.145	0.885532	1.23531	0.714009	1.20972	7.98504	1.22153	1.96408	1.88312
Cre01.g009500.v5.5	2.07063	2.73473	1.85538	2.26775	3.40626	3.30809	1.65783	3.93495	4.12068	1.25441	2.35969	1.94744	2.65138	1.80965	2.63487	3.70707	3.40337	2.68653	2.75677	3.5369	3.25415	1.60257	2.49347	1.63719	1.93601	1.5478	2.43141	4.12684	2.75766	2.49038	2.63558	2.16012	2.48465	1.84411	3.9104	2.34097	1.51648	1.51491
Cre01.g009550.v5.5	1.8748	1.20988	2.16563	1.5305	1.33958	1.1686	1.31154	1.8252	1.21808	1.23528	1.73287	1.50381	1.15232	1.28465	1.69674	0.816701	1.88637	1.21913	1.34822	1.44428	1.66625	1.10258	1.53722	4.35843	5.43438	4.71317	1.34593	1.00097	1.2634	0.502968	1.20267	0.512422	0.845884	0.726281	3.77198	1.26716	1.84215	1.71803
Cre01.g009575.v5.5	0.851525	1.12093	1.53721	0.647638	1.07046	0.941047	0.920177	0.772778	1.18508	0.844062	0.629266	0.636902	0.532038	0.50235	0.182595	0.487518	0.676446	0.605661	0.542167	0.989296	0.446644	0.80538	0.829367	1.76982	1.44255	2.06333	2.90731	2.43752	0.307052	0.0902034	0.0120697	0.10297	0.14531	0.165406	0.760024	0.578799	0.118213	0.216727
Cre01.g009676.v5.5	8.4143	11.0187	10.5337	7.27647	7.63955	8.43075	7.66688	5.43507	8.29601	11.8463	6.62387	3.37153	5.65391	3.68582	5.87073	3.13489	4.57892	5.96389	4.7844	6.42814	4.00348	13.4311	10.242	28.1605	18.7862	20.2486	7.90076	14.2715	1.71529	1.06643	0.598633	1.22395	1.508	2.00552	2.55515	2.17701	2.98616	2.93859
Cre01.g009700.v5.5	1.39944	1.4324	0.911863	1.34706	1.58977	1.35841	1.38913	1.51003	1.61214	1.53187	1.42763	2.27771	1.49346	1.66526	1.77719	1.85375	2.10583	1.53531	1.19891	1.28911	1.70405	1.83171	1.47062	0.567622	0.726885	0.448646	1.07927	0.869785	0.82379	0.6586	1.27941	0.697246	0.534458	0.506386	0.604516	0.734248	1.32709	1.41728
Cre01.g009800.v5.5	8.89016	9.2111	10.4547	8.42679	8.50351	11.142	8.78709	12.2359	22.0897	5.25013	6.74992	7.59999	7.20807	11.0984	6.57825	6.53861	13.2805	7.2824	6.15731	6.64457	6.82104	7.50507	17.3986	4.48031	4.3389	3.67865	3.19721	5.84606	12.7541	11.7937	12.1893	11.2944	11.0053	14.5881	23.9082	6.77061	11.0957	5.66777
Cre01.g009850.v5.5	5.11583	6.10813	4.33159	7.12788	7.15468	7.55816	4.46213	6.60179	8.89821	5.5634	4.71301	5.30811	5.13207	5.29791	5.18496	5.52787	5.95767	6.56961	5.96297	7.00702	7.40005	5.9111	6.9564	2.09485	3.50283	1.59515	1.78366	2.78331	5.54685	4.27403	7.14331	4.81648	4.45058	3.79399	7.15713	3.45086	3.9556	3.34876
Cre01.g009900.v5.5	20.8713	22.5251	26.4263	23.5222	24.7515	31.3099	41.0932	43.1862	40.9683	29.0135	34.3409	62.3996	58.0333	62.9182	81.8268	57.4785	52.4292	54.6288	72.6458	50.2662	45.2904	26.6266	27.5247	8.3693	8.7918	9.82837	16.888	19.1388	19.1574	9.36346	18.2771	9.26521	12.098	9.56737	21.085	12.7993	20.9781	21.7634
Cre01.g009950.v5.5	20.2506	20.9559	18.2083	15.6133	15.9254	18.0401	12.7185	7.72334	17.0476	8.23629	13.8809	8.59092	15.7876	10.8407	11.6111	12.0356	6.85908	8.92133	11.3266	10.224	10.8595	7.55955	9.97665	33.1246	20.4946	34.1311	39.9319	18.576	18.9371	32.1247	12.0362	26.1062	13.4459	16.7254	8.98262	15.1858	28.0441	25.2694
Cre01.g010000.v5.5	17.9484	16.7355	16.0921	16.5288	14.1003	18.7423	15.7633	12.9661	19.087	13.9302	12.2702	15.8048	15.1732	19.8228	14.5453	13.0497	14.3373	13.8259	17.3564	18.512	15.6324	10.6202	13.337	23.0261	18.2808	20.7503	19.8986	11.3368	14.2868	14.151	10.6967	14.9362	15.6129	10.985	16.3828	14.5684	17.6592	17.0008
Cre01.g010050.v5.5	2.08316	2.97256	2.68836	2.60381	3.42818	2.6356	2.7867	2.38051	2.40319	2.16588	2.37486	1.61793	2.02851	3.03593	2.42298	2.75711	2.6096	3.02977	2.3471	1.905	2.21507	2.39235	2.71165	2.33053	1.60563	2.16165	2.53655	2.30513	0.767111	0.96515	1.30333	1.09356	1.12378	1.16486	1.28213	1.26106	2.80119	3.14386
Cre01.g010100.v5.5	14.2675	10.396	12.8263	16.2547	12.189	15.9684	15.3826	17.5658	14.4678	15.762	14.8383	19.2447	13.9328	13.3846	18.1717	16.349	17.0406	17.8798	18.4522	15.0397	19.7466	14.426	10.6836	18.0203	30.5741	23.9855	28.1669	10.8391	12.7805	6.74076	14.481	10.7927	11.8846	11.786	13.3941	16.5617	27.4029	25.042
Cre01.g010201.v5.5	2.07503	1.75228	1.72009	0.716724	1.94985	1.55483	1.19367	1.32241	1.51828	2.63325	1.80132	0.866547	1.01031	1.24854	1.25997	0.889876	1.34454	1.14365	1.21979	1.21914	1.39712	1.97084	2.1039	3.7647	2.61563	3.72269	2.15917	2.9337	1.20708	0.841232	0.902483	0.705478	0.838878	0.643781	0.895668	1.05738	1.39245	1.37598
Cre01.g010250.v5.5	1.47237	1.41375	1.34892	1.19987	1.73142	1.05726	0.966606	0.817841	1.1633	1.43736	1.02809	1.01358	0.982553	1.28021	1.55839	1.16649	1.09212	0.901081	1.35033	0.93151	1.0363	1.21912	1.6375	0.5754	0.759986	0.950026	0.644807	0.666887	0.8226	1.01584	0.738678	0.958419	1.05596	0.932329	1.80193	1.13343	3.06475	2.84432
Cre01.g010300.v5.5	3.67544	4.36715	2.85205	3.30247	2.50874	1.8795	2.40472	3.85209	1.8688	2.7909	2.88889	2.59139	2.23763	2.78101	0.63199	1.64955	2.21816	1.99247	0.966483	2.01335	2.6605	3.27444	1.59951	1.41538	0.916915	0.996314	0.01	0.265377	1.55767	1.17663	1.56782	0.882043	1.78152	1.78763	5.37863	2.19769	1.22438	1.54853
Cre01.g010350.v5.5	5.26145	4.27817	5.29335	4.45787	4.80994	4.11605	4.38536	2.20875	4.61235	4.98391	4.6588	4.35066	6.6984	4.39112	5.21074	8.27608	6.84174	5.87548	4.8277	4.7188	5.51434	7.11377	5.27647	5.60339	5.31865	4.48945	5.59689	4.90727	6.07776	2.66387	2.91709	3.05914	2.01841	3.05075	2.61027	2.3331	3.60388	3.73451
Cre01.g010400.v5.5	1173.23	1057.63	1538.87	852.764	718.227	873.025	1104.8	980.631	1175.22	600.092	850.726	829.627	839.776	982.784	852.859	611.76	674.314	760.687	1089.89	957.868	825.892	268.92	334.2	299.236	351.333	438.999	569.475	196	133.418	184.087	181.038	164.73	143.295	137.691	172.691	188.298	245.665	234.212
Cre01.g010450.v5.5	28.646	40.738	42.3227	40.5367	31.7686	50.562	33.3986	39.4056	48.078	41.4018	36.0864	33.8911	42.3295	28.4178	26.41	18.6214	25.2423	39.4095	36.1655	42.9854	31.9284	25.1161	35.557	26.9613	32.1502	41.5722	24.9818	15.5024	39.8643	69.1412	55.4771	58.7183	58.8734	51.3953	25.1574	39.4443	18.1624	15.259
Cre01.g010500.v5.5	4.53994	2.26051	3.72138	3.83401	2.82079	3.61758	3.66528	3.02194	5.02697	4.04742	3.61997	6.00369	5.54688	5.84634	7.7168	9.04747	6.99783	7.3333	9.34603	4.81456	6.71726	7.7905	6.26324	10.0555	9.88044	12.2315	21.7253	9.8164	7.73961	10.4465	12.2834	11.8222	7.96747	9.75568	10.4115	9.57572	14.4335	14.3486
Cre01.g010550.v5.5	1.08636	0.619486	0.605238	0.824734	0.768899	0.609293	1.40682	1.14484	0.752627	0.958802	0.744652	1.3555	1.02602	1.22127	1.15418	1.79759	1.50031	0.797584	0.850668	0.811812	0.96958	2.96568	2.62121	0.503544	0.989908	0.722223	0.0512443	1.23194	0.503582	0.211139	0.671772	0.393199	0.534985	0.489869	0.608569	0.335849	1.20977	1.13166
Cre01.g010700.v5.5	17.7786	9.60795	17.408	13.5963	12.8019	11.4005	14.3297	13.1527	13.3384	13.1363	16.1214	15.6973	13.148	19.5136	21.3517	22.2221	25.8951	21.1887	16.8182	13.1053	16.0586	16.4231	11.6454	16.7778	24.8398	20.2295	35.4317	9.21894	5.49589	4.8306	6.03365	6.16496	6.11362	8.79664	12.0576	7.65011	6.3107	6.28453
Cre01.g010750.v5.5	5.2719	3.76231	5.10579	4.21172	4.00189	3.24673	4.73967	4.79452	4.84955	2.71122	2.42723	4.21248	4.07986	4.00808	4.88005	5.1885	5.01809	5.44382	4.7676	5.4868	3.41058	3.72155	2.99861	8.40948	7.17513	10.1039	4.5399	1.71352	5.01535	4.07275	5.42349	4.66095	4.38219	7.47319	7.46087	5.21603	4.28773	3.79556
Cre01.g010800.v5.5	4.80804	5.32604	5.61161	4.54992	5.31996	4.48972	3.05169	3.22605	4.39087	3.76437	4.25657	2.45547	3.93671	1.87435	3.19425	2.96557	2.9443	3.61211	3.65986	3.77582	4.22958	3.91427	2.65292	6.02466	5.99841	4.95428	7.86419	3.65393	2.78431	2.09292	2.64844	1.68763	1.83115	2.18615	2.16968	1.914	1.97392	1.95555
Cre01.g010816.v5.5	2.02473	1.6896	2.45292	2.10804	1.70146	1.35498	1.81428	1.9969	1.5767	1.19571	1.82985	1.23862	2.07011	1.30356	1.43559	1.17328	1.25964	1.58847	1.3952	1.07955	1.73723	0.798899	0.977056	1.977	1.9927	2.90328	1.29117	1.56519	0.872651	0.952648	0.410776	0.691495	1.15761	1.06083	1.60427	1.2305	2.27173	1.86066
Cre01.g010832.v5.5	1.22021	2.25213	2.22117	1.92607	1.39208	1.65238	1.06728	1.0457	1.89119	1.50963	1.53304	1.40281	1.67348	1.69319	2.11262	2.43144	1.76189	1.50255	2.06936	1.61848	2.72104	1.60635	1.96276	3.53611	5.02458	0.945848	0.01	1.14617	2.75056	5.6559	0.649847	0.93704	1.02618	0.960926	0.326373	1.06158	11.5694	11.0457
Cre01.g010848.v5.5	7.94585	8.28477	7.64452	8.29113	8.89184	11.9149	8.56029	7.05522	9.56419	13.1039	11.659	8.28372	8.55445	9.57039	10.0495	7.51704	7.53384	9.33014	9.48615	10.9856	9.76333	10.099	11.3762	12.4406	10.3582	11.2727	13.4264	14.5842	2.86333	4.25462	5.10222	4.09969	5.58608	3.86777	0.920914	3.15813	8.40511	7.81644
Cre01.g010864.v5.5	0.999682	0.787149	0.808253	0.509383	1.03774	1.41384	0.450265	0.680907	1.17578	1.27352	1.51438	1.17208	1.64294	1.78797	0.762726	0.978073	0.59202	1.01261	1.47614	1.82943	1.49712	1.64884	1.1447	0.854569	1.21992	1.41401	1.55667	0.946635	0.288814	1.17794	1.17002	0.792254	0.461448	0.488868	0.237859	0.691108	1.75808	1.77801
Cre01.g010880.v5.5	2.75514	2.92821	2.48684	2.50994	3.13553	2.66419	2.06048	2.26594	2.91657	2.73099	2.9564	3.42412	3.60338	1.87543	1.99119	2.91815	3.12945	1.83719	2.64996	2.55226	2.1458	2.71543	2.15489	1.25394	1.77705	1.87017	3.54232	1.47877	1.34837	1.53339	2.59471	1.41727	2.1743	1.56327	1.48599	1.58737	1.77579	2.22561
Cre01.g010900.v5.5	469.041	412.629	388.571	454.364	477.24	647.781	557.259	569.061	536.275	485.265	458.803	690.665	762.762	779.413	926.102	637.816	717.843	530.701	700.182	619.185	681.975	296.679	320.182	236.49	272.442	163.1	299.275	335.817	2440.14	1560.04	3763.63	1174.13	1977.28	1363.01	1881.52	1357.93	581.306	595.608
Cre01.g010950.v5.5	4.65459	3.91024	5.19938	3.47482	4.92282	3.5804	3.39549	3.15101	3.86781	4.8605	4.12812	3.11099	2.84244	3.10837	2.97933	3.26038	3.67415	3.3518	3.29083	3.60393	3.38011	4.372	4.13729	9.06839	8.87555	10.7309	13.6763	5.82302	1.38164	1.24806	2.28236	1.79161	1.64714	2.20477	1.63635	2.09637	3.30921	3.13767
Cre01.g011000.v5.5	1672.68	1250.5	1553.48	1646.61	984.696	1631.85	1716.46	1026.35	1502	1037.51	1220.53	1337.51	1409.63	1773.53	1555.98	1560.61	1858.76	1694.39	1870.31	1667.74	1837.65	1300.49	1471.78	1355.4	1701.75	1248.79	4037.47	1582.94	1572.14	2330.94	1535.63	2136	2011.11	2540.1	1813.01	2287.69	2812.6	2775.02
Cre01.g011050.v5.5	113.12	123.406	119.51	126.208	125.063	118.423	137.18	91.8461	107.556	121.095	113.591	147.169	144.319	101.464	111.806	148.099	132.843	126.514	120.722	140.177	104.936	146.381	114.503	186.658	173.576	145.502	111.609	77.366	21.4695	13.5309	19.353	13.4615	15.8564	14.3912	9.43731	11.5437	13.9488	17.7976
Cre01.g011100.v5.5	8.74994	11.4575	12.1809	8.59516	6.54568	7.66032	8.69296	7.19097	8.51177	6.3902	5.55056	6.20403	7.87842	6.73648	5.6324	5.69251	6.43982	7.07592	7.93345	10.003	7.01711	5.24486	5.20438	17.7398	19.104	17.1281	14.8384	6.92072	6.21259	7.61787	11.3768	7.33582	8.35977	10.2674	6.56427	11.5829	13.1714	12.548
Cre01.g011150.v5.5	0.0590504	0.02315	0.0260817	0.0239089	0.0340547	0.01	0.01	0.01	0.01	7.47733	0.0289588	0.0432251	0.0681618	0.01	0.01	0.0716536	0.01	0.0105973	0.01	0.01	0.0341019	9.47606	10.0578	0.520785	0.50018	0.67736	0.01	0.0691614	0.01	0.01	0.01	0.01	0.0146471	0.01	0.0206158	0.0173952	0.01	0.01
Cre01.g011200.v5.5	6.84035	6.59692	7.10865	5.69745	7.42537	7.45509	5.75507	4.53112	8.62088	4.92097	7.97907	8.78758	8.43802	6.38038	6.73362	7.19584	7.77925	4.8617	5.94486	7.45023	7.58464	4.40628	3.42664	6.14046	5.82716	8.27322	7.0609	6.09854	5.1365	5.72427	7.42238	5.89575	4.16532	5.93074	3.55172	4.87256	8.57563	7.40145
Cre01.g011300.v5.5	28.9525	25.5112	37.1128	35.3377	12.6801	24.4973	39.0437	26.6985	32.9422	17.7401	19.5745	34.5929	34.4441	27.6738	24.4379	19.6753	21.3545	29.2942	34.3871	25.9612	30.5326	12.6675	11.8491	26.7524	32.4814	30.5052	29.3667	21.2808	3.86851	7.2242	5.6806	10.832	7.23316	9.32818	5.81864	7.18355	17.3594	17.3479
Cre01.g011350.v5.5	10.726	10.5639	10.2122	9.49808	10.2778	10.0706	9.93926	10.8397	9.23983	9.12591	10.9662	17.1099	13.1181	12.1199	13.5058	14.9201	13.2755	10.7226	9.85724	12.672	11.3707	9.35873	8.83772	7.69006	8.19586	8.48641	7.70912	7.74906	5.75792	5.658	6.84004	6.41641	5.94716	6.27904	4.24393	5.87154	5.95827	4.83987
Cre01.g011376.v5.5	1.75378	2.98425	1.89122	1.69968	2.59524	1.94309	2.49239	1.21115	1.36494	3.7161	2.26454	0.0614572	0.646136	1.41506	0.646043	1.86288	1.07709	1.50685	0.991774	1.81537	1.42225	1.72569	5.31192	0.987265	1.01142	0.577891	1.91756	5.19245	0.192052	0.131997	0.34259	0.274197	0.219387	0.26616	0.147964	0.333748	0.322625	0.0900089
Cre01.g011400.v5.5	1.67537	0.966481	0.772276	1.28826	1.2497	1.20302	1.46412	1.32909	1.58327	1.01137	1.0894	1.39542	1.26463	2.27904	1.52755	1.91793	2.14818	1.32716	1.58012	1.47335	1.22495	1.10468	1.28596	0.37919	0.474792	0.586352	0.446324	0.906429	1.48411	0.906124	2.59832	1.05465	1.06707	0.967324	1.26028	0.949999	1.07412	1.19873
Cre01.g011450.v5.5	13.2784	15.1564	12.689	11.9461	9.86058	15.3091	13.0512	9.48432	17.9229	13.1976	11.9005	13.3549	13.0133	13.3399	12.4838	10.8737	13.382	10.7234	11.9679	13.5146	11.2038	11.7482	16.4063	9.8797	9.99968	9.02519	14.556	9.92959	4.52055	3.96291	4.24985	3.41083	4.82134	4.21616	7.52792	4.94275	8.41088	9.02217
Cre01.g011500.v5.5	34.7422	32.1072	33.809	25.3759	30.4144	26.5536	29.2409	31.5494	29.5647	28.7533	27.1809	29.1364	36.4506	30.9541	30.2678	26.2129	24.4703	25.3449	25.6297	25.9308	23.3356	22.075	20.9063	67.9901	64.6899	76.4123	64.9557	32.0864	39.8912	31.7703	30.6588	30.0699	33.1439	28.6058	30.6801	33.003	33.7673	31.0841
Cre01.g011600.v5.5	5.5223	6.01817	6.07208	5.16007	5.14351	5.06665	7.08098	5.60675	5.87584	17.6878	8.9221	5.57399	6.00017	5.3629	8.19268	5.62773	4.69476	5.15531	6.65806	6.47651	6.1618	14.8003	16.0951	5.07696	4.10257	4.40228	5.22249	4.42193	5.27083	3.64197	4.46257	3.83504	3.09536	3.43396	6.87238	4.21644	5.13644	5.29205
Cre01.g011630.v5.5	1.59213	1.51803	1.02923	2.1123	1.8774	2.33722	1.46546	2.65198	1.41358	1.67011	4.9975	2.82594	2.3553	1.24884	2.36849	1.54341	1.78465	2.84626	3.37808	2.10168	3.80285	0.26807	0.360525	1.58479	1.3486	0.172877	0.0721949	0.521412	1.72357	6.70429	3.61769	2.14516	4.25594	0.998659	0.291773	2.17095	3.47509	4.04585
Cre01.g011750.v5.5	5.6844	7.2779	5.97806	5.55871	9.38155	8.33352	5.88108	5.71643	7.88068	10.0457	7.68553	4.65744	4.70113	5.48114	5.41917	7.54374	5.90265	5.50887	5.71616	7.27987	6.88136	13.6852	15.4284	4.224	6.63118	4.38288	6.94673	13.4708	0.875975	1.45413	1.69703	2.59471	2.1264	1.90862	2.74893	2.47002	4.02854	4.51303
Cre01.g011850.v5.5	0.902256	1.01378	1.09666	0.67518	1.51347	1.32925	0.462869	0.871592	1.39106	2.39169	1.49335	0.776183	1.00428	1.38139	1.862	1.04316	0.746499	0.962858	1.24901	0.826864	1.04677	1.987	3.29786	0.952479	0.777894	1.12969	1.27948	1.36717	1.2285	1.15577	0.642022	1.15332	0.836488	0.794863	0.961057	1.06791	1.7092	1.97595
Cre01.g012000.v5.5	0.923252	0.795794	0.657767	0.660579	1.21222	0.864894	0.917436	1.3032	1.11349	1.11694	1.00013	1.57615	1.63018	1.96018	1.58388	1.81529	1.83158	1.24607	1.2699	1.34873	1.54842	1.29166	1.28504	0.498448	0.292816	0.366314	0.347913	1.06652	0.326745	0.406231	0.415512	0.503186	0.439688	0.330003	0.44443	0.489636	1.41257	1.57637
Cre01.g012126.v5.5	2.77435	3.26296	3.38562	2.17883	3.21762	3.12109	1.74523	5.02743	2.34669	7.17254	4.39135	1.32354	1.43561	0.914846	1.57351	2.17907	1.36611	1.73064	1.49736	2.02758	1.82317	7.18962	10.972	1.34467	0.486188	1.03706	0.0297531	4.57846	1.6198	1.10459	0.273062	1.12743	0.754778	0.644638	0.833823	1.02553	1.23023	1.26926
Cre01.g012150.v5.5	23.323	17.9369	19.002	17.7061	22.1024	20.2133	31.5653	30.3111	21.9276	21.5505	27.3193	32.4147	37.1922	35.9146	33.5896	34.4199	30.751	28.5097	31.9568	27.9132	32.8841	22.269	20.4479	26.9567	25.8364	25.0684	7.41661	14.25	32.9226	42.484	38.2242	34.7174	41.8705	34.4856	28.0926	32.6323	33.8363	34.7187
Cre01.g012175.v5.5	11.4841	14.1253	9.80111	14.8146	12.2398	16.5001	9.82218	14.0917	11.5301	29.1153	23.2155	10.8289	9.26003	8.16669	7.9684	10.5312	8.52391	12.0367	11.003	8.38371	8.20157	33.2789	25.2765	3.15299	3.78705	2.07426	1.09215	2.68012	4.36026	1.69289	1.87594	1.86077	2.60604	2.26647	4.9105	2.7017	2.13173	1.74454
Cre01.g012200.v5.5	10.925	14.3292	11.24	10.3641	12.8231	10.5751	12.1347	10.4763	11.8967	11.3998	10.6771	12.2728	9.13029	10.5628	11.8779	11.3456	9.95766	10.98	11.0815	13.1555	10.229	9.80301	11.4155	9.70283	8.28069	9.18753	7.0838	5.4535	5.381	5.09766	6.62725	5.68665	5.04775	4.92487	5.28129	5.95181	9.88829	10.5549
Cre01.g012244.v5.5	18.1923	19.1724	18.0794	22.3152	15.0485	18.7113	15.8645	19.0852	19.4646	24.4941	19.4099	19.2754	17.6935	21.8237	24.1314	17.5657	14.2758	20.9631	19.5443	24.0199	20.9461	23.9596	27.6732	30.3202	18.079	21.0257	15.1239	18.5436	26.6191	31.1652	21.8209	24.5736	20.8261	21.115	20.2256	21.2176	26.1026	25.1902
Cre01.g012300.v5.5	25.0887	22.1223	24.1411	19.201	29.581	26.2916	25.4598	26.5456	23.7992	23.4681	22.3165	23.1499	26.7094	26.6867	24.2878	23.3649	21.2072	25.1227	24.8732	25.6947	23.5662	24.5169	28.2228	20.1984	16.3399	22.2475	21.6524	15.6716	24.3067	29.5836	29.1977	30.6178	23.1173	23.8211	23.0649	22.7957	25.6902	25.852
Cre01.g012350.v5.5	6.69827	7.38138	5.79869	7.0097	9.68141	5.57747	5.05614	5.55778	5.03736	3.98448	10.1338	5.96141	6.14388	4.36449	3.6631	7.26774	5.57774	5.2562	4.81927	5.07145	5.06274	3.92159	3.0904	4.37723	4.7013	4.57097	5.11163	5.7706	3.95492	4.5215	4.94654	2.9212	1.97396	2.86035	0.638331	2.67741	9.36257	10.6542
Cre01.g012400.v5.5	32.1075	46.0162	44.861	43.3738	31.6544	35.578	62.1729	29.9344	35.8719	35.174	35.6978	56.5867	51.0364	35.239	37.1513	70.8837	55.1666	64.501	52.8624	51.1418	58.3381	29.1917	21.5356	16.842	22.9294	12.6444	20.2961	21.1636	4.07804	2.90984	2.81079	2.98773	2.88426	3.92616	4.6102	3.22229	2.72224	2.59549
Cre01.g012450.v5.5	4.46537	4.93133	4.30933	3.588	4.33242	3.52744	4.33303	3.45289	4.24842	3.88714	3.35413	4.35996	3.30603	3.78561	3.69788	3.2395	3.65252	2.8365	3.30251	4.00732	3.08737	3.72255	3.5332	6.96552	6.01151	8.80966	7.62058	5.86118	3.43242	2.54775	2.49969	2.82128	2.49945	3.06727	4.00438	2.87819	4.13979	4.69459
Cre01.g012500.v5.5	84.1165	98.8789	97.9741	77.6733	55.1761	69.5675	89.1456	53.3025	79.32	62.1809	51.1038	71.8807	73.1822	47.7632	64.8906	48.1704	54.3084	62.5309	58.8531	74.3105	43.5776	48.5819	46.1481	206.511	169.698	169.692	189.855	105.319	45.4765	35.4459	39.0776	31.8551	43.473	57.4533	68.2251	57.9241	43.0137	37.5232
Cre01.g012600.v5.5	1.32679	1.15719	1.28892	1.20871	1.68681	1.27201	1.69171	1.63597	1.53972	3.08134	1.94104	1.42409	1.96176	3.04793	2.50362	1.44199	1.49469	1.90224	2.20128	1.35128	1.65299	2.11142	1.90639	0.431407	0.404079	0.974753	0.116068	1.76005	2.07445	1.40021	1.18662	1.88906	2.61881	1.61226	1.60829	2.47413	3.46426	3.45239
Cre01.g012800.v5.5	6.33724	6.61984	6.4707	7.96884	4.70925	7.44108	7.74223	7.00834	8.97102	5.67465	5.84084	7.52275	5.93656	4.54424	3.16132	5.93321	5.40273	5.42102	7.08027	6.87337	5.68595	6.17817	9.27148	6.53948	6.16798	3.7407	7.3146	7.07161	13.9537	11.665	8.47368	11.9839	12.6363	8.54476	11.1852	7.98087	7.22489	5.96457
Cre01.g012900.v5.5	1.95356	1.60833	1.64728	1.51005	2.35978	1.90161	1.59016	3.03778	2.05082	1.5017	1.12352	2.05727	2.37803	2.86967	2.38811	1.95798	1.74465	1.77848	2.46506	2.09116	2.21536	2.57809	3.08525	3.38709	3.50004	4.20687	2.04642	1.83464	2.97908	1.44462	0.907524	2.04635	1.35334	1.86302	1.85498	1.63636	2.34184	2.78476
Cre01.g012950.v5.5	0.368087	0.276865	0.306251	0.296335	0.3821	0.273901	0.0307302	0.304297	0.26708	5.88689	0.491167	0.218526	0.53358	0.381071	0.644711	0.761238	0.442124	0.414777	0.366552	0.422204	0.192779	7.45613	6.63778	3.64513	3.32099	1.08261	4.10555	22.4871	0.234605	0.088105	0.356312	0.121676	0.0943064	0.0833825	0.64707	0.347066	0.19429	0.340725
Cre01.g013050.v5.5	8.3973	7.54496	8.03906	6.99112	10.1768	8.87309	10.4847	6.93459	8.65973	16.0934	9.66475	8.44826	7.01867	5.32182	9.06638	8.3369	8.3823	7.59283	7.49507	8.18533	6.98418	16.8266	16.5988	6.27859	6.73849	8.2154	4.0875	9.37415	2.30422	1.50747	1.80709	2.6677	2.89286	2.43131	2.8964	3.2962	3.53202	3.60234
Cre01.g013100.v5.5	1.27035	0.892298	1.38521	1.31803	0.805882	1.26193	1.53333	2.67253	2.20195	0.663067	1.47961	1.29315	1.50715	2.06548	2.74929	0.63311	0.830909	1.62442	2.94398	2.03436	2.13977	0.237994	1.60351	2.27575	1.62901	0.57683	0.329692	0.762559	1.78173	7.74118	7.83105	8.78326	27.396	7.74247	11.0237	16.2751	4.19538	4.49032
Cre01.g013150.v5.5	13.8587	13.6853	12.8372	21.1533	14.0606	18.7349	23.2876	19.8037	16.9637	21.3241	19.9084	19.7676	28.8588	21.9881	17.294	25.8639	25.4254	27.2867	23.0893	19.4124	22.3795	28.3681	31.3353	43.9316	44.9177	29.1136	27.1205	17.6428	26.5749	13.2299	12.7301	13.2597	14.8003	11.1007	14.8455	13.9957	11.9819	12.3621
Cre01.g013200.v5.5	24.5327	31.3588	27.3246	37.906	27.1253	26.2514	32.2513	42.343	28.847	22.6737	22.0746	33.7444	33.9305	23.6552	24.3207	21.6038	25.1841	28.336	25.4608	32.7886	25.8941	19.3393	19.3026	92.7778	80.4986	80.4205	129.124	36.7402	23.7147	12.7713	13.2574	10.5565	16.8182	13.5879	21.8459	19.2592	25.1473	23.4062
Cre01.g013250.v5.5	7.64653	4.13021	5.23492	4.46341	4.58619	5.73908	5.95971	3.85201	5.92623	8.67409	7.7186	9.3988	7.65001	7.37784	6.49684	10.2064	8.81998	8.60007	7.90364	7.07797	8.2921	13.3704	10.7737	5.26855	6.35698	5.70167	3.43988	5.7918	5.61406	3.56568	5.70829	5.51435	4.20709	4.51025	4.6787	4.82336	6.15234	6.79742
Cre01.g013300.v5.5	6.54058	7.60484	6.81265	6.39596	4.19407	7.38632	7.36151	5.34897	8.0255	6.26946	5.97459	8.09976	5.12253	6.57972	5.16033	7.38831	6.36412	6.0177	7.89744	7.67	6.19655	7.45045	7.25801	8.65254	7.74217	7.42212	12.7116	8.13394	8.76275	10.2334	5.34513	10.5505	9.12775	9.00108	8.06426	9.57315	10.4339	11.1045
Cre01.g013350.v5.5	43.2522	22.4849	26.2186	40.7232	34.9471	46.2992	37.443	64.9565	46.3337	57.4633	66.6679	60.1597	61.2977	89.7562	81.2539	63.5948	56.8472	66.0241	85.8686	56.6601	100.235	72.1759	58.366	29.9549	30.4044	20.0776	29.4532	55.5069	31.9762	30.6174	18.1687	45.9551	47.4402	37.6998	30.7332	46.5447	204.934	197.55
Cre01.g013400.v5.5	6.02494	6.22392	9.52322	10.9938	6.88532	7.32445	12.07	11.9927	7.36681	5.30781	5.42496	8.00918	6.10868	7.36944	5.60257	8.14452	6.98001	8.02783	6.81094	8.13829	7.96037	6.83848	7.9659	2.15816	4.36134	3.26086	1.53116	2.56306	1.36441	1.57372	1.49304	2.00237	2.08192	1.70043	2.51241	2.13345	3.32359	3.36396
Cre01.g013450.v5.5	21.672	21.723	28.4573	23.4372	10.8567	21.5269	18.4975	38.8563	31.4542	5.04434	5.39978	13.6789	12.8477	11.4346	5.47093	3.83919	4.20577	30.1277	17.2599	22.3457	5.03858	8.35229	10.3681	4.13864	5.51896	13.8341	0.174183	3.0363	3.15609	1.98344	0.740235	1.05152	1.56075	3.51568	3.03809	2.90037	1.11826	0.91065
Cre01.g013500.v5.5	49.8552	51.1939	63.9296	48.2249	49.7079	41.4405	52.4554	59.018	47.5836	52.9743	33.8403	41.7647	37.201	52.9488	37.1852	64.9984	62.4083	59.387	50.9698	50.5281	40.2269	79.6935	74.8093	26.8818	21.9216	47.1656	2.73339	11.4909	25.5653	7.24327	5.10911	7.80391	6.94911	11.1492	49.0095	21.6292	2.12757	1.81409
Cre01.g013550.v5.5	1.51775	1.67348	1.49262	1.28185	1.28012	1.66639	0.976526	1.02632	1.43728	1.70817	1.23859	1.35403	1.60598	1.77259	1.32756	0.542639	1.08078	1.07252	1.35401	0.864041	1.36954	2.02594	2.46679	2.31371	2.63815	2.58435	1.9941	2.89983	2.17824	1.24649	0.846525	1.75179	1.38169	1.6975	2.53901	1.83522	4.64789	4.29058
Cre01.g013600.v5.5	12.7417	15.3684	13.0507	19.3578	13.2904	12.6973	15.5968	13.0306	11.863	13.5106	13.13	13.4944	11.7821	12.4234	10.4535	13.5232	13.9237	16.2636	14.6649	13.8716	13.8102	12.5052	10.6296	19.3733	19.6267	17.2202	27.2686	15.4894	7.87643	8.0689	9.81941	4.77409	6.04208	5.45648	4.41606	6.61973	17.0908	17.5486
Cre01.g013650.v5.5	1.38096	0.969087	1.25345	1.2329	1.23284	1.01081	1.70595	1.4372	1.17868	1.0985	1.20887	1.99394	1.25399	1.74566	1.17156	1.49377	1.62232	1.21934	1.34583	1.25176	1.53122	1.35715	1.74745	0.799258	1.09955	1.03758	2.04999	0.93164	0.378905	0.500751	0.462113	0.468542	0.583033	0.449088	0.372563	0.429913	1.93045	2.10988
Cre01.g013700.v5.5	43.3475	32.5045	45.277	50.1216	23.3982	36.4891	47.6897	39.0497	36.6845	57.3535	44.8941	43.6178	45.6723	41.6567	53.5673	53.3239	57.0864	58.6766	67.8892	41.945	101.985	17.6388	22.9756	55.2714	68.1384	39.5021	47.9304	39.8151	272.133	367.875	277.873	349.479	359.114	282.009	247.995	286.506	225.093	216.378
Cre01.g013750.v5.5	5.05504	4.66215	4.37312	4.63829	5.24749	4.08415	2.42912	2.69808	3.5018	5.15932	5.45745	5.86992	3.48452	4.0175	4.28158	3.68793	4.58576	3.93585	3.759	3.39316	4.03243	6.62244	3.30514	3.15723	1.66344	2.94126	1.75562	2.14693	1.57329	1.64075	2.21128	1.48647	2.34354	1.74882	1.63939	2.20402	2.04384	2.19311
Cre01.g013769.v5.5	0.321632	0.630459	0.745816	1.85572	0.333876	0.605367	1.00101	0.01	1.15344	1.10799	0.946386	0.01	0.123789	6.71726	3.80519	0.01	0.01	1.21249	2.058	0.857233	0.928719	0.619776	3.10414	2.48201	1.45299	2.67559	2.83879	0.113044	0.628119	2.72903	1.60021	1.27824	2.53337	1.05614	1.21883	2.75377	6.71911	7.49823
Cre01.g013800.v5.5	3.16513	3.34574	2.77884	3.43183	4.03145	3.36242	4.33732	3.93169	2.42337	3.19262	4.34952	5.27697	6.16412	2.65738	3.9839	3.66564	3.03839	3.04234	3.06798	2.60129	3.39784	2.37604	2.67056	2.63303	3.10864	2.07157	3.99131	5.09687	1.71626	1.25938	1.36251	1.52839	1.07459	1.21837	0.719054	1.30719	3.06416	3.09157
Cre01.g013801.v5.5	8.54813	7.87121	8.99235	13.1246	10.4102	9.14331	13.7314	14.2112	8.84895	8.65795	7.61475	11.2287	10.6136	7.6659	9.09647	9.72563	9.88201	11.7529	8.4969	9.61566	10.8364	9.72252	9.13872	16.8073	16.724	12.341	14.5447	14.5494	7.69217	6.85565	7.64573	8.26439	8.59704	8.99496	7.39501	6.63656	8.58547	8.4494
Cre01.g013850.v5.5	1.32217	1.09989	1.21782	1.08699	1.20512	1.23416	0.185289	0.847336	1.33574	1.2725	1.24541	0.66391	0.260586	0.63805	2.67997	0.855286	0.0979829	0.572986	1.42853	0.752216	1.73197	0.59034	1.65991	0.879881	0.76483	0.915603	0.652829	1.86974	0.988379	1.56368	0.306511	1.90506	1.1946	1.8414	1.38384	1.65621	2.19574	2.56704
Cre01.g013900.v5.5	9.9485	12.8436	8.45137	10.5511	11.5604	13.7197	8.75457	14.0622	15.1617	9.79069	12.0945	9.47101	10.4086	9.88199	8.32004	10.6983	8.07943	9.48428	11.0823	10.5352	10.8982	10.2746	12.8976	4.50899	6.04853	4.12274	6.55805	10.0743	9.96065	9.30711	10.9524	9.55557	9.96654	7.73442	7.58295	6.55696	10.8549	9.6713
Cre01.g014000.v5.5	36.749	34.6899	33.2153	49.1042	59.2397	64.8435	44.7285	83.8066	54.304	47.9303	63.2343	76.631	81.5621	86.4281	92.073	80.0912	67.0942	101.892	102.314	66.8497	118.449	56.2963	49.5395	73.791	68.9769	57.307	54.7317	52.2602	39.1256	79.6121	94.1241	75.0707	48.7483	62.2656	26.6909	60.4837	52.1039	48.4306
Cre01.g014050.v5.5	23.9302	32.8022	29.1483	26.8551	36.8002	30.5852	30.1155	17.8716	25.9051	24.6118	33.3451	27.5021	22.3679	20.7408	25.6106	29.7351	27.0241	22.9864	24.0781	32.9705	24.4354	22.0362	20.2001	68.2172	59.8408	81.4244	83.7937	28.6192	10.893	16.015	17.1256	16.0392	12.524	13.8984	5.27975	16.9281	26.4363	24.9041
Cre01.g014150.v5.5	9.50718	12.9961	9.63466	10.6934	12.12	12.0341	14.8694	13.1478	11.6192	9.12806	10.1223	12.6366	7.24419	7.56277	9.83646	10.7015	8.93182	7.27403	7.63489	11.964	8.23567	8.45698	9.30641	10.7912	8.19425	9.05847	9.44755	8.63736	4.52884	3.09659	4.86809	3.14515	3.60517	3.65039	3.55045	3.86445	4.86736	4.47617
Cre01.g014250.v5.5	2.32803	0.803673	1.13337	2.22388	2.14271	2.28845	2.31513	3.77308	2.27649	2.51487	3.23439	4.15252	3.67731	3.38781	2.5783	3.44086	3.3504	3.86674	3.88294	3.44877	5.16007	2.51546	1.59947	1.30141	2.31523	0.835201	1.01266	1.97711	1.88567	2.39564	2.21109	2.70211	2.26565	2.69547	1.23069	2.63757	9.14817	10.5727
Cre01.g014300.v5.5	1.86732	2.40887	2.34056	3.73943	2.40991	2.2006	3.18975	2.32714	1.89134	2.05468	2.54267	3.32486	2.88365	3.24492	3.05095	2.42771	2.19776	2.25523	2.42194	2.77506	2.63767	1.7262	1.41388	2.36457	2.75728	2.70644	1.72887	2.08362	0.481369	0.596347	0.565992	0.590618	1.08993	0.75923	0.456082	0.930878	2.71811	2.92577
Cre01.g014350.v5.5	40.0064	30.9155	33.448	36.3246	49.5495	33.1227	38.5556	58.1289	39.7453	33.9157	43.0659	67.8289	63.8687	104.911	64.1529	97.4671	86.5494	72.2266	63.1386	50.9855	67.0807	45.0484	29.2119	51.7276	43.1392	57.3062	33.6054	28.7879	29.3762	64.3747	117.886	77.9351	76.5394	83.4369	46.8339	78.3313	62.7196	58.7464
Cre01.g014400.v5.5	5.85626	4.32139	4.76379	4.9849	5.14034	3.78766	4.57959	8.07303	4.95043	10.6218	5.56373	4.6737	4.93311	5.55492	3.69945	6.20859	5.56469	5.29572	6.34364	5.06342	6.46371	16.9709	11.475	8.20715	7.10557	9.43498	4.78851	4.55258	1.4801	1.52881	1.83964	1.48492	1.6292	1.93835	1.43096	2.09179	3.15254	3.49082
Cre01.g014450.v5.5	1.63093	1.85871	1.96907	2.40058	1.83993	1.95767	1.88773	1.58331	1.75828	1.95018	1.636	1.55952	2.50492	2.01126	1.63355	2.10285	1.48447	2.16615	1.86091	1.98538	1.33107	2.75965	2.4066	1.77753	2.02081	1.58865	3.33708	3.06892	1.23928	1.14736	1.15698	1.24635	1.15131	1.07999	1.79697	1.3913	3.46733	3.72307
Cre01.g014500.v5.5	4.28249	5.16475	4.79177	4.89324	7.41639	5.53624	3.81306	7.74101	4.25597	5.87448	5.51486	4.6709	4.73985	5.81295	6.44505	4.99879	4.72561	4.94071	4.45557	4.09135	5.08405	6.37402	6.97195	3.04356	3.18829	3.94305	3.29384	5.96798	2.35002	1.72243	1.96484	2.16465	1.30223	1.61097	1.32795	1.79469	3.81057	4.35249
Cre01.g014600.v5.5	22.8071	27.8555	22.3335	20.5871	22.5914	20.5463	25.2308	19.5625	23.4364	16.5614	16.0398	14.8947	21.5068	12.8104	19.4181	16.9438	13.8345	11.4706	15.4199	20.6558	12.2304	17.5876	15.3531	34.8134	24.1305	29.7225	38.3791	34.524	10.8653	12.6481	15.513	11.7884	10.8924	12.2651	10.885	13.0163	21.1728	20.3028
Cre01.g014650.v5.5	43.3303	54.4584	50.5155	48.1856	53.6037	49.2894	46.7668	45.726	51.6651	36.9475	38.1833	49.9805	42.7063	46.2659	39.088	49.7448	48.7123	46.097	39.8011	50.5663	39.192	32.4485	33.0467	31.8729	29.3873	40.2113	39.6473	31.4074	21.8302	24.2804	28.3383	30.9275	27.5696	30.1175	18.3158	26.3136	13.3065	13.8763
Cre01.g014700.v5.5	13.1147	15.1362	19.8282	21.2802	11.4338	14.7578	24.7212	20.054	13.7832	19.3811	13.3895	17.6413	19.4221	13.9284	14.6055	17.6572	14.8185	18.771	15.5404	13.142	18.7593	22.3263	19.4626	38.3956	45.5613	27.9875	31.4325	24.7717	5.79409	8.64236	5.78277	8.0276	8.78245	9.90484	9.12297	8.26904	10.4669	10.8081
Cre01.g014800.v5.5	4.71872	3.92469	4.84488	3.97814	4.91189	4.54704	4.32528	2.47813	4.13709	3.83323	4.51633	4.51922	4.07766	3.97611	5.4277	5.08411	5.22773	3.83187	4.6387	5.5602	3.68112	4.69714	4.1935	5.85225	5.26669	5.64092	4.60755	3.20157	1.53978	1.41577	2.30807	2.29908	1.25727	1.9899	2.49123	1.44225	1.87382	2.20116
Cre01.g014850.v5.5	4.53719	5.79628	6.37484	5.55871	4.16856	4.53166	3.10887	2.49881	4.19408	5.53672	4.66116	3.8223	4.03353	3.56851	5.48529	3.86475	2.17877	4.88581	4.1584	4.24041	3.93038	4.27104	3.94274	12.2891	10.0055	11.3744	6.33444	6.48721	7.34264	5.35449	5.44257	5.74776	7.51941	5.90123	6.85083	7.98896	6.62296	5.88129
Cre01.g014900.v5.5	3.53962	3.63888	3.99848	3.21301	2.921	3.46689	2.65196	4.29015	3.15748	3.98347	2.97844	2.65276	2.98355	2.37226	3.36176	2.12547	2.90133	2.40614	2.4065	2.97862	2.86769	3.27544	3.77868	10.0115	7.76512	8.65376	4.20317	3.27486	2.46862	1.50431	1.46647	1.22724	1.32006	1.35645	4.60753	1.92667	2.09179	2.70292
Cre01.g014950.v5.5	7.83797	8.25733	6.71711	7.77597	7.27991	8.04297	6.29032	7.18536	7.61324	9.42299	8.42098	10.5051	9.48716	10.0314	12.9385	12.5995	12.8952	10.071	8.74557	7.6561	10.3377	8.30024	7.4906	8.22468	7.08258	6.66142	7.68369	9.80098	3.07949	2.23962	2.17169	2.26174	2.32894	2.03677	2.21191	2.58524	4.50352	5.35922
Cre01.g015000.v5.5	15.2568	12.6507	12.7514	18.5707	15.5504	18.0359	20.5399	33.0203	18.7378	46.1007	24.3949	25.1806	27.535	26.7343	25.1622	22.3418	24.2119	22.7528	25.4817	22.7475	31.1882	51.9102	46.0531	11.3654	12.4184	8.93387	3.87676	15.5894	23.4746	37.6571	39.7017	43.2894	31.9382	37.3149	18.4269	31.2474	35.6703	33.7495
Cre01.g015050.v5.5	2.07618	1.97885	1.66578	2.24424	2.13545	1.85229	1.8742	2.30616	1.95363	2.10571	1.9336	2.10712	2.34523	2.71137	2.03364	2.82307	2.86457	2.23558	1.94067	2.41634	2.12301	2.58764	2.17024	1.02367	1.02182	1.67693	2.37274	2.08143	1.79416	1.07164	1.37535	1.15091	1.06783	1.02481	0.89542	1.29884	3.06757	3.11694
Cre01.g015100.v5.5	3.34327	4.3977	3.62854	3.74705	5.36565	4.01568	4.07572	3.56961	3.52591	6.48877	6.01894	3.49584	4.03703	5.51242	5.35043	6.5199	4.37727	5.50674	3.02047	5.18938	4.87769	6.52716	4.6171	2.43691	2.21707	1.79775	1.19877	1.80853	1.35649	0.871465	1.46347	0.759828	0.822535	0.819056	0.435294	1.08301	0.570544	0.822407
Cre01.g015150.v5.5	1.70559	1.30017	1.73686	1.40034	1.87981	1.94199	1.7543	5.40259	2.45797	1.74092	2.11432	3.01721	1.96884	3.33297	2.82538	2.06962	3.10288	2.31277	2.17647	2.58222	2.40775	2.678	3.59027	3.01192	3.81687	3.78628	1.96734	3.06316	2.37501	1.37786	1.97668	2.04701	1.21693	1.85041	2.90458	2.20701	4.30134	3.73341
Cre01.g015250.v5.5	3.82004	4.88721	4.4532	4.64009	5.38819	4.30545	3.96534	6.64051	4.48109	3.57986	3.94697	4.96287	4.74611	7.78901	3.90435	4.35228	3.27807	3.87786	4.06187	4.21751	3.92381	2.54736	2.84563	3.82551	3.81206	3.3032	2.05844	1.8853	1.84533	1.98691	1.57011	1.68752	3.17444	2.06823	3.20092	2.62316	7.79552	7.33943
Cre01.g015300.v5.5	0.589891	0.834188	0.879346	1.13876	1.1518	0.784245	1.07935	1.54129	0.747973	1.12162	1.33279	0.566742	0.453951	0.926305	2.24931	0.657361	1.04548	0.952791	1.09917	0.926728	0.705664	0.73074	0.971456	1.02191	0.987427	0.990842	2.34011	1.39169	0.514465	0.42119	0.142143	0.294425	0.337366	0.24012	0.0957028	0.380133	1.07781	1.20279
Cre01.g015350.v5.5	26.9218	30.2184	29.8734	95.5832	38.0624	90.7219	69.9439	125.567	69.5009	57.1239	81.2816	91.3333	110.057	104.573	125.929	77.6253	66.2092	98.3745	126.423	92.7412	126.156	116.705	89.1834	29.9067	38.2979	19.8407	34.9137	79.3278	22.7338	78.778	120.9	104.36	122.522	93.3382	53.0389	99.2911	124.602	120.847
Cre01.g015400.v5.5	12.6199	17.4551	19.3167	14.6021	16.1021	17.2289	17.7701	14.8586	18.9032	19.809	15.2351	16.9214	16.093	16.5452	13.3783	13.7432	17.0769	13.7336	15.1	20.2551	13.9015	17.0117	16.6032	55.0849	47.4299	44.9787	58.4472	26.6871	15.6687	8.23432	12.9414	9.58824	8.07546	8.73998	9.09945	8.68851	10.9285	9.16985
Cre01.g015500.v5.5	23.2389	14.6336	20.5286	14.8118	19.4992	12.052	19.8698	24.6914	16.0116	14.6089	12.0228	12.1741	13.9209	17.7314	11.7904	16.7334	22.9759	17.4164	13.7008	17.2088	11.0118	16.1025	12.3005	92.0596	78.9536	77.2178	45.9972	15.255	72.7486	49.5497	57.5611	47.1628	38.2053	87.6363	112.603	63.7026	28.7659	20.2602
Cre01.g015550.v5.5	3.09251	2.24232	1.93947	3.06346	2.4934	2.05324	4.205	2.1347	2.03504	2.62339	2.74975	3.09066	3.18867	2.1287	1.53349	2.06104	2.50872	1.50342	2.17237	2.42122	2.28878	2.40104	1.32812	5.68483	3.15355	5.86392	1.68317	4.39948	1.21281	1.6878	1.08268	1.47314	0.809751	1.62117	1.87988	1.54869	2.56355	2.8246
Cre01.g015600.v5.5	3.02562	3.43117	3.27447	4.69013	4.08908	3.33271	3.33354	4.14599	3.02225	3.72072	4.67278	4.77016	3.59608	3.1952	2.94833	2.93272	2.51869	3.06175	3.36048	2.88237	4.18074	3.06778	3.03222	7.14251	7.53641	5.63753	6.05143	4.55854	2.59344	5.48475	3.25952	3.76615	3.15393	3.77653	1.47228	3.14072	8.64658	9.3817
Cre01.g015650.v5.5	7.30185	8.47883	6.88818	7.42865	3.61678	5.72059	2.68872	8.65064	5.08434	4.91011	8.54779	2.89973	4.02208	3.78905	1.50807	2.19741	3.04078	2.93371	3.3933	3.92763	3.85297	3.17836	4.53119	14.2198	16.6712	10.3326	9.98556	15.9813	9.41167	18.8058	3.55953	6.91627	6.12356	4.25932	2.05428	5.01482	12.218	17.971
Cre01.g015700.v5.5	3.82714	2.44418	3.80339	2.99917	3.50294	5.80916	2.30538	3.49831	3.36483	3.673	4.17753	6.47279	5.17821	5.36031	1.92371	3.59533	3.50113	3.25722	3.52439	6.88377	6.2028	4.52004	6.15611	4.59338	3.7646	3.18666	4.87045	6.76773	1.90065	2.25686	2.95841	3.35023	2.18345	2.80497	0.716678	2.96719	5.02571	4.76472
Cre01.g015750.v5.5	13.6295	9.82473	12.9519	18.7964	10.2364	13.7329	14.706	11.0184	12.045	13.1592	12.6134	9.41363	11.0208	12.6343	11.6628	10.6808	9.16025	11.8193	13.4478	11.4485	14.3638	16.6417	19.1957	12.9308	14.0984	11.9697	15.3558	16.9833	7.61897	8.71435	8.3216	11.3297	12.356	9.93858	9.95747	10.6044	14.3572	13.1054
Cre01.g015850.v5.5	27.7023	29.7766	24.1377	31.196	35.3037	30.4277	24.819	26.5444	42.3648	16.7473	23.5222	19.8943	21.7202	22.0001	14.4835	26.7934	29.2575	23.5308	23.0117	28.137	20.0016	16.6222	22.8251	11.657	14.9222	11.0763	12.2962	9.94488	31.9803	37.5613	45.6481	37.7859	42.039	34.0079	36.3731	24.0277	10.1962	6.75795
Cre01.g015950.v5.5	20.1612	16.5032	16.6143	16.4584	29.2184	19.8844	21.6309	32.8608	19.4369	14.0115	17.8062	36.3145	37.5672	52.8726	40.9393	55.4005	46.8244	39.6341	30.2296	30.4959	34.139	23.442	12.7952	65.7864	50.3888	74.1655	74.0293	25.7134	71.7359	50.514	66.0998	56.4015	34.4502	53.2496	32.2714	32.1368	12.5767	12.3088
Cre01.g016050.v5.5	11.2032	10.0292	10.9349	9.69484	9.68566	9.80755	10.0819	8.91566	11.0726	7.86289	9.62089	10.4066	11.3282	12.8461	9.87153	6.52839	7.8509	8.25762	11.0285	8.67077	9.9937	4.81346	7.75002	16.3756	14.5356	16.1642	21.5808	9.46619	14.8826	20.5853	17.0972	18.059	16.1805	14.9617	14.9914	18.0593	46.3523	46.9881
Cre01.g016150.v5.5	5.37178	3.22371	3.77798	4.54237	6.14822	4.13067	5.34201	5.10939	4.56418	3.57165	5.74495	5.8302	6.55082	6.94939	6.55801	8.98235	9.37441	8.09837	7.4032	5.61802	6.20447	6.90087	4.96288	30.908	33.8109	50.8863	58.3405	5.05293	3.98998	5.94529	9.70621	5.72152	6.48769	5.53365	7.66221	5.61308	7.97926	8.93773
Cre01.g016200.v5.5	3.13119	2.94718	2.79423	2.12068	3.38306	2.97822	2.76684	1.76372	3.04954	4.57996	2.98159	2.86422	3.235	2.48353	4.00662	3.16175	4.9785	3.50923	3.26208	4.06436	2.45145	3.48302	4.63283	4.24188	3.81985	4.86932	3.09882	1.61663	0.354633	0.450847	0.889751	0.620602	0.678852	1.22052	1.5749	0.915269	1.38137	1.43144
Cre01.g016300.v5.5	19.8386	27.7811	37.2355	16.345	19.2966	16.7588	30.9331	32.3877	26.4935	9.28793	6.59911	19.4062	20.0671	29.6194	23.6261	15.7017	17.8998	27.8628	28.2064	26.2506	21.1096	14.5131	17.0863	160.873	118.876	154.92	147.443	47.3305	85.2161	112.122	107.782	152.516	89.0078	181.399	63.7147	114.805	47.9728	42.9038
Cre01.g016350.v5.5	6.62563	7.01146	8.92095	6.56448	5.46744	8.08387	8.88136	10.4295	10.7006	5.36432	4.96936	7.9455	8.10634	7.70248	6.68719	3.28682	6.51689	12.3539	9.62565	10.9787	4.36414	4.2362	3.97818	24.2731	24.5307	40.3749	17.7103	8.0625	5.22775	3.46923	3.08363	4.80101	3.66436	5.80668	10.6493	8.77534	3.15159	3.24083
Cre01.g016400.v5.5	11.6778	11.5581	13.1586	10.2171	10.0717	12.5823	8.63869	6.99566	13.5659	7.97611	9.35376	6.55876	8.35642	14.1214	11.6787	7.86105	8.3952	7.93656	10.7818	10.0248	10.0077	4.46926	9.79437	4.45554	5.53888	4.16287	7.63186	6.36581	2.07874	2.85706	4.78622	1.48524	6.43758	2.48907	6.89147	3.40779	21.2843	17.4636
Cre01.g016500.v5.5	49.6537	42.756	39.5058	57.8897	53.9218	66.6468	61.9843	75.6039	63.4238	63.4735	61.9908	77.3179	82.2527	55.6356	61.5763	62.6337	65.3301	58.0835	71.1004	73.1783	87.946	43.5455	35.4581	29.8133	41.7666	25.2167	29.3021	38.4004	53.7734	63.0035	116.339	66.1861	52.8788	62.5454	35.2406	48.388	41.8201	37.6385
Cre01.g016514.v5.5	0.46572	0.430367	0.578537	0.894003	0.638845	0.720037	0.430057	3.1621	1.25263	0.781344	1.28471	2.39702	2.36158	8.66612	5.3275	0.493037	0.505353	1.71939	2.84898	0.665134	1.9019	0.849354	2.0066	1.08643	0.929854	0.715497	1.4763	0.771463	0.711755	9.07221	1.81812	6.52626	6.14525	3.2524	3.39107	7.02403	28.4221	29.1699
Cre01.g016528.v5.5	6.59795	6.84325	5.54823	5.77958	5.62608	6.27749	6.75666	6.27567	6.38671	4.22343	6.24027	5.16476	7.42795	6.90384	6.35504	4.18533	4.70873	4.18673	6.77162	6.28204	6.75186	4.29625	4.59219	14.1477	12.851	15.9535	15.5523	6.74498	5.26627	12.8774	10.7119	10.5011	7.21377	7.57943	3.42011	6.90265	16.3783	16.7471
Cre01.g016556.v5.5	32.2235	22.6568	24.4403	24.182	25.1916	24.6745	32.8646	29.5817	30.1732	17.8404	22.3882	30.595	33.8186	33.0003	27.0072	36.6117	37.5511	30.8334	30.4033	31.0969	30.1678	26.9251	21.0672	15.6382	18.4154	20.0611	25.7126	30.593	30.5388	31.3115	30.9138	34.6341	27.9054	33.2144	25.5643	25.1079	29.6627	30.8693
Cre01.g016570.v5.5	5.68906	5.02971	5.57619	5.7444	7.03979	4.68558	7.00615	6.29633	5.49936	5.25699	4.89966	7.29415	7.99017	6.26632	5.70178	11.128	9.42469	8.50813	7.00617	6.77214	5.97602	9.24835	6.35805	7.25893	6.63007	6.1499	7.80136	6.06269	2.15177	1.0197	1.38782	1.31206	1.19015	2.01424	1.74934	1.68092	4.11624	4.11348
Cre01.g016600.v5.5	1.42124	1.86077	0.932728	0.952742	1.86506	1.2618	1.29039	1.82367	1.64446	0.529073	1.3611	1.8108	1.82636	0.574785	2.27495	2.00813	2.07765	0.779659	1.0295	1.42975	1.30085	1.57604	1.01366	2.39454	2.81654	3.09157	0.208789	0.01	0.443685	0.077474	0.01	0.042075	0.0191718	0.0851476	1.20568	0.311174	0.898457	0.388118
Cre01.g016700.v5.5	7.83807	9.03296	9.18814	8.42271	8.76623	9.25655	6.20459	5.25096	7.92361	14.4772	10.8979	4.85601	8.7398	4.32117	9.26404	8.74537	8.2209	9.60309	6.66475	9.04066	9.37537	16.8339	17.7212	25.7218	23.0212	16.7441	18.7427	20.1576	6.3287	5.46992	6.35776	5.01762	7.47378	6.93207	19.8786	10.3763	8.81239	8.83911
Cre01.g016750.v5.5	1.05137	1.49686	0.824881	1.43671	2.01047	1.24981	0.576273	0.940807	0.922769	0.83182	1.80122	1.16201	1.50112	1.14047	0.431123	3.88486	3.27854	2.01108	1.18477	2.43403	0.623152	2.39918	0.979103	1.5327	1.35927	0.785547	0.301592	0.466663	0.239728	0.01	0.01	0.0118636	0.0494524	0.0429038	0.293296	0.0877008	0.687773	0.634042
Cre01.g016800.v5.5	3.07823	5.26055	4.48097	6.21417	5.22068	5.33135	6.12393	4.73545	4.8588	4.24982	3.76334	4.80805	5.48839	2.64494	4.27861	5.25335	5.22509	6.81601	3.90514	6.05851	4.98255	7.00383	3.75427	6.76309	7.56508	4.31439	1.59776	2.84876	2.00377	1.60391	1.41352	1.60591	1.79363	1.79551	7.03503	1.53932	0.89034	0.871562
Cre01.g016850.v5.5	73.2584	103.355	110.837	136.469	77.9486	112.804	141.336	66.0834	114.657	98.2574	105.573	116.653	116.438	82.1575	125.032	101.681	83.6705	112.936	107.241	117.924	89.3919	107.214	108.29	296.85	240.241	227.037	522.652	141.286	52.6	83.5794	78.7778	69.0613	66.4582	85.2203	49.7585	63.6037	78.0775	70.9844
Cre01.g016900.v5.5	50.7989	22.6852	32.1691	40.8412	43.9605	42.115	48.5206	69.8084	37.1372	35.1669	41.5652	58.8573	77.4939	80.5303	123.66	149.865	124.398	107.277	102.222	52.6579	116.547	45.9081	21.5032	34.7378	33.3634	25.5513	49.4432	81.5384	118.865	139.048	172.521	140.828	110.818	125.092	81.9027	106.485	44.4774	43.0705
Cre01.g016950.v5.5	8.0738	6.00676	10.8198	5.87864	6.34938	5.96724	6.69932	7.65761	6.53119	6.37871	6.54661	3.47552	4.37768	5.34505	5.85089	3.86473	4.92488	5.68092	5.91575	6.2573	6.51713	7.45489	8.51045	15.728	16.32	21.8131	15.3349	10.1232	6.17451	4.71869	3.51922	5.86337	5.07177	5.312	8.43593	7.20113	8.52775	8.81576
Cre01.g017050.v5.5	6.0202	5.77542	8.51674	5.35538	5.97981	5.31746	6.64681	5.03563	5.28314	5.9888	5.705	4.17999	5.83209	4.08725	6.92828	5.89319	5.48743	3.6227	4.39244	4.0595	3.80391	3.18453	4.51907	21.3743	17.4378	24.0087	20.8815	13.24	7.99081	7.94144	5.2435	8.68402	7.07069	9.38964	10.0659	7.98581	8.16525	8.85578
Cre01.g017100.v5.5	2.48112	2.6556	2.27003	3.4084	2.20763	2.42143	2.13084	2.13049	2.18208	2.09672	2.5494	3.52427	2.98523	2.59739	1.51144	2.94922	2.17373	2.98971	1.86089	2.83482	2.13791	2.49171	1.66818	2.85462	2.19056	2.304	1.574	0.830287	1.41718	0.891158	0.625637	0.954654	1.53511	1.02219	1.81903	1.00772	2.31278	2.16927
Cre01.g017200.v5.5	3.81685	3.78291	4.3046	2.87159	3.49471	3.4171	3.12635	2.75085	3.52967	3.0622	2.86293	2.40154	1.46041	4.2073	3.11853	1.97377	3.38784	2.07812	2.78633	2.40093	2.93487	3.22297	4.43221	5.85068	5.92116	7.30562	6.04371	1.71791	3.09229	2.74928	2.70454	2.9828	2.77283	2.55637	3.09312	3.30856	3.7545	3.85363
Cre01.g017250.v5.5	6.43344	6.92907	5.83756	4.87346	6.64207	5.63765	3.21434	4.32334	5.36041	7.81822	7.60033	1.84277	3.06756	5.36142	2.20955	3.10928	2.81529	4.40526	5.0596	4.05456	5.08841	4.98579	7.11456	5.86853	5.27169	7.34023	10.5629	8.69874	2.39202	4.40417	1.85739	3.67875	4.7714	3.59937	2.72492	3.93652	4.64799	4.68091
Cre01.g017300.v5.5	156.832	140.284	151.887	145.126	193.018	166.401	140.069	193.935	171.096	91.5969	171.328	164.822	189.94	221.8	182.51	160.209	161.695	170.923	192.625	191.218	217.258	76.0082	84.7821	244.47	245.188	265.091	187.075	116.682	202.29	414.781	439.628	416.839	231.839	295.766	83.5694	268.881	361.817	352.846
Cre01.g017350.v5.5	2.11058	2.12767	1.79784	2.06009	1.72145	2.40511	3.40295	5.12627	2.25912	1.57825	2.42391	4.34519	3.23189	3.19588	2.57283	3.49437	3.50078	3.75695	4.03872	2.99991	4.96255	2.55228	1.50694	3.25863	4.06804	2.59407	1.24085	1.81622	0.460122	1.14642	1.98253	0.857966	0.735591	1.05	0.564141	0.819487	1.07074	1.16893
Cre01.g017400.v5.5	4.43584	4.27397	4.73024	3.45045	2.53259	3.47876	4.88914	2.68972	4.17582	3.83094	2.23996	5.40916	3.19043	2.92554	3.66277	3.27391	2.53996	2.45257	3.50172	4.76439	3.3992	2.77802	4.34974	4.03437	3.54057	4.96125	6.77449	5.44931	2.95508	2.68585	1.44452	3.08537	3.24723	3.51995	2.8112	1.99787	2.10903	2.14243
Cre01.g017450.v5.5	3.4684	3.71026	2.77136	4.35058	2.51488	2.26353	1.58978	1.9396	2.40956	2.71825	3.11553	2.75578	1.87107	3.67839	1.79547	0.625409	1.45626	1.43574	1.9302	2.52073	1.32864	1.54494	1.41579	2.04631	1.29916	1.54449	2.74115	1.02887	1.96172	1.61124	1.47109	1.36402	2.42786	1.51821	2.14653	1.55858	3.05174	2.88005
Cre01.g017500.v5.5	14.3806	16.9478	25.3094	18.0571	18.2556	13.5795	20.4878	16.318	12.1178	10.0019	13.7586	11.1402	14.0205	9.60071	5.90623	9.26783	10.9905	15.2006	13.1141	14.8955	13.7055	9.237	10.2886	101.175	107.013	85.6977	127.127	41.5417	7.3273	12.3492	10.3774	9.43147	6.26699	10.3574	7.41346	7.38361	19.6107	17.2737
Cre01.g017550.v5.5	0.970479	1.14991	0.993246	1.26679	1.18786	1.11778	1.86218	0.694029	1.30903	0.653218	0.895035	1.28825	1.28745	1.26578	0.752347	0.903922	0.396077	0.772061	0.577483	1.0909	0.602282	0.223294	0.302891	1.49702	1.25146	1.15894	3.38325	1.89333	0.705096	0.284458	0.196115	0.491155	0.493758	0.369967	0.800117	0.734069	0.751472	0.908494
Cre01.g017600.v5.5	13.1432	11.9429	10.5567	13.1982	15.7493	14.6168	15.2587	20.9453	15.1218	17.0847	14.2376	17.4659	18.5106	15.6939	15.4094	14.1569	14.4595	14.4046	14.6397	14.4398	16.9938	11.5878	10.59	4.83308	3.98545	4.10995	3.6259	19.9278	6.05726	6.75591	3.27537	7.68788	5.07028	4.96453	4.21131	6.38825	17.0729	17.0692
Cre01.g017650.v5.5	19.2015	23.0861	25.4832	23.1531	17.6114	18.7041	19.6401	23.1311	22.6865	12.6799	12.3272	9.8517	14.0784	10.4381	10.7545	14.3793	10.8196	13.1203	13.194	13.8056	11.8551	11.2786	15.0688	25.7616	23.0416	19.7524	36.1066	36.1363	24.9215	27.6797	24.9072	29.1343	27.6708	24.6045	17.9679	17.3107	12.3505	10.5404
Cre01.g017850.v5.5	2.16266	2.92726	4.18731	1.61352	1.08379	2.32768	0.535609	2.42055	1.99578	4.39653	3.68235	0.506654	0.60259	2.82807	2.96964	0.698074	1.78432	2.31874	2.20234	0.757965	2.26103	1.86814	4.19847	7.4916	5.36925	7.8596	3.54182	5.16875	0.560443	1.02515	0.863632	0.893909	1.13454	0.659281	0.693054	1.39924	2.23671	2.22622
Cre01.g017951.v5.5	2.08196	3.44958	2.68415	3.39607	3.51928	2.70949	4.41518	2.2395	2.76961	2.15429	3.04233	3.93872	2.38701	1.29888	1.19342	2.04105	2.62851	2.70385	2.05641	4.2097	2.2422	2.52098	1.43686	2.26805	3.02655	1.75487	5.16955	3.36611	0.702431	0.379325	1.13733	0.404496	0.503985	0.389012	0.579258	0.665466	1.44442	1.4083
Cre01.g018000.v5.5	9.16726	8.43702	8.70395	14.126	10.7544	8.97998	10.28	13.4317	6.89291	5.60313	13.7253	12.5447	10.7793	10.1142	7.69986	9.19799	8.5944	9.68837	6.08887	7.38143	8.97445	7.0923	5.18025	23.1897	20.3219	17.622	28.8697	18.1065	11.2192	18.1287	9.77487	11.9002	10.0485	8.28183	1.71942	9.63135	17.0531	15.1258
Cre01.g018050.v5.5	9.68553	11.1647	9.91771	11.9372	11.8967	8.46274	10.3653	5.21998	9.20917	9.26173	10.7432	14.8664	13.3342	10.8359	11.1589	13.4967	14.3745	9.89414	9.2699	8.96995	7.73125	8.27656	4.87779	6.11301	6.02202	8.46359	6.9802	6.66034	2.59464	1.7535	4.71423	2.52513	3.2407	2.83718	3.16622	3.14357	6.43463	6.10426
Cre01.g018100.v5.5	7.43335	10.9845	8.27623	13.2526	7.91534	11.5321	9.42317	8.62512	10.896	12.1266	10.7403	8.76992	7.91684	5.37307	9.45872	9.60322	10.0629	10.9057	9.71812	8.7869	8.19199	13.8929	11.323	12.6794	13.2783	8.22778	8.95494	10.3954	5.39809	4.72147	3.63296	4.52104	4.49831	3.4815	3.53196	3.5559	4.90333	4.88103
Cre01.g018150.v5.5	14.6445	13.5646	11.731	15.0014	18.4061	18.2521	16.6496	18.6764	16.3914	15.9491	17.1554	26.8102	24.1631	26.5553	27.5862	34.8089	33.2211	22.9115	21.9878	18.8314	21.8449	22.4935	20.6778	10.2622	9.55371	7.95226	8.25747	12.7721	10.5056	9.02044	9.79428	10.4347	9.9186	10.7501	8.25604	10.8312	16.9994	18.1191
Cre01.g018200.v5.5	4.91014	4.91347	3.85489	5.31599	5.81736	5.07586	5.19812	4.48353	4.70202	5.10663	5.44453	6.67043	7.29186	5.63296	7.29983	7.93107	6.71232	6.10947	5.59251	5.72312	6.00241	6.67149	4.6079	4.59762	4.47336	3.97967	7.62311	4.4342	1.0245	1.01712	1.30834	0.840692	0.995602	1.09847	1.25133	1.02866	3.94264	3.85928
Cre01.g018350.v5.5	15.8112	24.8823	19.5228	16.3677	18.7107	17.5707	16.3741	14.7568	18.9484	12.5717	13.009	14.0689	15.2957	16.6007	14.3135	15.956	17.075	11.9397	12.389	19.6298	10.3257	11.1502	14.0894	18.826	15.0469	15.4822	10.97	15.1422	7.10922	3.22725	5.92432	4.39428	6.67737	4.07189	14.1442	7.53956	9.34989	9.0731
Cre01.g018400.v5.5	11.8347	18.1241	23.829	8.86748	12.1252	12.2137	15.6847	5.71997	13.5827	11.3724	10.6341	5.11106	6.31889	7.24594	10.829	6.88626	6.09051	7.84551	7.88374	11.2405	8.08129	11.0126	15.1145	17.6418	12.5061	16.2016	23.7111	11.7643	3.69779	5.5738	3.87549	4.21894	6.41301	3.96509	8.71436	7.64261	10.4371	10.9034
Cre01.g018450.v5.5	6.13124	5.28217	5.1905	5.26379	6.73135	7.58258	4.16799	6.04475	6.29779	8.17838	6.84886	7.21005	5.47573	7.40515	5.43873	8.85696	9.12281	8.11027	8.19652	5.51565	7.16908	8.38702	7.97511	5.3406	4.14618	6.55588	5.50066	8.83054	2.80617	2.0064	2.61315	2.19532	2.90301	2.33683	3.63497	3.04994	6.10854	5.99518
Cre01.g018500.v5.5	2.66796	3.08817	4.17847	3.15352	3.33044	3.27355	3.83235	1.93133	2.83403	2.63351	2.72029	1.58523	1.89071	2.75631	1.69564	2.05483	1.89824	1.96374	2.71777	2.74601	2.0771	1.91977	2.56676	2.52701	3.51853	2.67307	4.44367	2.11819	1.58759	3.41081	4.0107	4.3475	2.86267	4.29726	2.17202	3.52316	2.02582	2.22
Cre01.g018550.v5.5	2.29812	2.62254	2.62024	2.87803	3.08836	2.37324	2.4737	1.66129	2.45011	2.58873	2.30646	2.25439	2.20032	2.03656	1.25946	2.04746	1.92144	1.94704	1.84139	2.22831	1.90332	2.13411	2.52173	1.16364	1.23738	2.19168	1.47946	1.89665	1.90547	2.0352	2.1516	1.95812	1.44446	1.58529	1.61425	2.52393	3.09371	3.60287
Cre01.g018600.v5.5	75.9966	95.4355	91.7127	65.2132	55.025	68.3921	75.2021	57.3418	92.5758	55.1241	43.3407	60.6994	51.9491	37.8158	49.9898	38.5865	43.9501	48.7535	53.8159	73.6262	38.131	49.9168	50.0804	122.202	103.826	139.265	155.257	106.481	18.3268	16.0775	14.9007	19.202	22.8069	30.2814	31.9552	28.886	17.427	16.1627
Cre01.g018650.v5.5	10.6704	12.7576	11.4084	8.49044	12.7957	11.3515	11.4128	10.4538	10.6641	11.4097	10.5558	10.3672	12.4529	13.6083	13.4173	11.0535	11.3327	8.95912	9.17979	10.0267	8.94157	13.0176	12.8922	7.94951	7.27239	6.40427	11.6497	12.0047	3.56099	3.07023	1.90717	3.37209	3.94532	3.09471	5.09806	5.36239	16.1732	22.7676
Cre01.g018700.v5.5	4.58336	4.35969	4.37344	5.68927	4.265	5.77404	3.40989	4.45935	4.52834	3.17386	3.14322	2.1654	2.40297	1.83659	2.97182	2.42152	1.96956	2.89046	3.61309	3.79711	3.828	4.36323	5.5661	2.49116	5.16607	2.01091	1.99042	4.02304	6.58228	6.11603	9.65135	7.92382	7.82534	5.2836	7.15463	6.30505	2.17099	2.35666
Cre01.g018750.v5.5	2.36593	3.64143	2.2569	2.98026	2.88807	3.78421	3.63451	2.47175	3.35068	2.11306	2.07882	2.56774	2.83214	1.84212	2.59809	1.60633	1.80813	2.0876	1.98398	2.64277	2.08746	2.69464	2.54887	1.61204	2.15248	1.11824	2.27409	2.80183	2.56724	2.6318	2.48527	3.20744	2.57043	2.60003	2.24742	2.15558	1.80743	1.80562
Cre01.g018800.v5.5	164.674	96.884	92.7367	109.849	99.5308	86.6178	168.035	99.5897	99.6736	101.147	109.78	285.208	227.803	251.706	272.983	396.371	401.307	214.649	175.079	162.662	166.661	233.744	89.6964	68.379	87.9659	88.6691	59.5983	109.037	171.284	154.508	226.314	160.701	140.434	150.756	158.919	148.43	261.356	269.936
Cre01.g018850.v5.5	6.57572	7.15134	7.32785	5.06311	4.88392	4.98864	7.35098	2.84921	5.57975	6.33311	5.82891	4.03303	3.74776	3.49307	5.7639	6.56745	3.76184	5.02188	4.18453	6.50956	3.5274	6.12356	4.51417	25.2281	23.3283	20.0026	23.2216	10.7894	2.94736	0.888187	1.0422	1.23201	1.49896	1.36488	2.58231	1.56066	2.43839	2.65477
Cre01.g018900.v5.5	9.67252	9.67181	11.8442	7.60024	9.23334	7.38291	8.37063	5.7396	7.26824	8.88715	9.30241	12.9037	11.0928	11.8319	10.6974	16.4996	13.2072	9.74663	7.92855	10.7277	7.32474	10.8907	5.8017	36.4186	35.5775	40.9711	51.006	14.3882	3.30501	1.76046	2.29886	2.46861	2.26207	2.19145	6.51662	3.05906	3.13227	3.3139
Cre01.g018950.v5.5	21.4425	23.0751	20.2254	19.848	23.3018	17.9012	22.8017	18.6341	18.0354	11.1111	25.8139	16.027	23.6923	12.6842	19.1835	15.1815	15.2629	12.287	12.0799	15.2855	14.82	13.8561	10.5274	27.6021	22.3204	26.2775	26.9092	33.7095	13.1465	17.9729	5.50167	9.10625	5.9325	4.29007	0.950042	6.41629	30.0313	31.4363
Cre01.g019000.v5.5	5.97377	7.56385	7.43424	6.71686	7.15093	8.71132	4.98623	9.81548	7.03492	27.8095	11.8767	4.56488	5.3432	7.5425	9.69045	8.22832	8.09479	8.43281	5.8806	8.53587	8.95104	22.6596	17.7464	7.52003	6.15408	8.93718	4.60965	6.8652	4.80287	5.20911	4.70936	3.83785	5.91417	5.79843	5.81555	4.91827	10.1201	11.4234
Cre01.g019100.v5.5	2.20322	0.875913	1.32606	1.27213	1.03081	1.38228	2.83048	3.11758	1.88628	0.787172	1.0957	5.18755	4.44192	3.06989	1.93414	2.80794	3.77143	1.6541	2.42851	1.94402	2.20425	2.06298	1.34771	0.821027	0.0788543	0.373781	0.0966455	2.97684	1.06049	1.30595	1.28454	2.25864	1.18747	1.51205	0.902976	1.1935	3.28674	3.06903
Cre01.g019150.v5.5	2.25329	1.70067	1.92193	2.24672	2.04439	1.74764	0.777322	1.91962	1.88022	2.03367	1.72281	1.79716	2.19144	2.04778	1.52056	1.2733	0.997276	1.26095	1.59812	1.17068	2.121	2.63258	1.5554	1.90706	1.54794	1.49593	0.359164	0.953854	0.468449	0.571707	0.334651	0.783454	1.06596	0.748463	1.23163	0.949498	2.22448	2.28982
Cre01.g019200.v5.5	4.58095	4.86801	4.3915	5.07233	5.4893	4.66687	3.3536	3.91587	3.43093	3.14143	5.02221	3.918	4.11471	3.35155	3.7361	4.18241	3.73687	2.92636	3.0015	3.15133	4.03209	3.22157	3.19861	5.28558	5.90148	4.73954	7.91309	4.59601	2.95517	4.80581	2.8786	2.33713	2.1438	2.14809	0.732718	2.56774	7.73734	8.6523
Cre01.g019250.v5.5	37.5238	44.4985	46.8226	39.546	22.0784	32.5292	42.8298	32.9215	36.032	40.345	37.6248	34.7477	34.7612	37.9433	27.7659	20.6475	21.4306	28.5703	36.1415	24.4477	39.0063	20.1321	31.3063	48.9451	47.0828	35.1782	10.1349	33.3196	90.412	108.335	35.7857	81.6048	90.6869	78.7813	75.1607	80.1736	110.391	101.445
Cre01.g019300.v5.5	1.12647	1.55373	1.18866	2.14757	1.83615	1.97728	2.00445	1.83892	1.73449	1.9175	1.3966	2.01426	2.7576	1.70604	1.90649	1.97465	2.32647	2.13117	1.71475	1.97192	1.91325	2.13105	2.42021	0.614817	0.712945	0.40289	1.10859	1.21409	0.850507	0.652426	0.828995	0.658367	0.5949	0.798458	0.972416	0.977806	1.89476	2.04577
Cre01.g019450.v5.5	10.4452	10.6435	8.74138	9.90088	9.6576	9.17985	11.0859	10.7193	10.2822	11.7603	11.7588	11.9448	12.3022	9.90099	12.7396	12.0734	7.96656	9.76823	6.80629	10.7375	9.2314	14.3827	7.8906	8.04183	10.8534	7.37979	4.80736	10.7886	5.43499	4.20198	3.32523	3.21808	4.98126	4.80132	3.66516	3.83309	4.79883	3.7742
Cre01.g019500.v5.5	3.21963	4.34725	3.57503	4.26037	4.12641	4.50262	5.68411	2.05726	3.82189	6.2864	4.44572	3.94005	3.4051	4.47818	4.53108	3.70413	2.13132	4.00925	3.77143	3.88408	4.45622	5.68425	4.80279	11.9122	9.53744	11.2966	6.13384	7.33773	2.64646	2.25657	2.50341	2.36616	2.43978	2.41472	5.14968	2.76231	4.00476	3.99185
Cre01.g019600.v5.5	16.8361	18.8535	18.8103	20.742	10.6785	15.8981	20.1452	30.8453	21.4336	16.5588	13.583	18.4956	19.2376	24.2544	17.0978	16.2093	14.7424	19.3303	20.4047	15.5624	18.9509	25.9014	25.5373	13.6085	15.7712	10.8568	10.4658	14.7482	19.3274	35.1804	15.2306	28.2989	34.9006	24.3822	22.0841	16.3846	24.6074	21.0918
Cre01.g019650.v5.5	5.06485	3.24638	3.60525	3.89564	4.2025	4.14524	7.92987	6.71776	5.39253	4.23163	4.04162	3.34829	4.10674	3.66981	3.99007	5.08559	6.44293	3.8781	4.32165	4.88242	4.15974	6.48405	5.49712	3.44868	4.26044	4.9154	2.70171	5.35752	3.04161	3.32595	4.14754	3.53361	3.45317	3.7605	4.838	3.19217	8.20187	7.6521
Cre01.g019750.v5.5	6.09173	4.7932	5.44	3.8769	4.15045	4.42479	3.14275	6.94893	4.54156	6.61	4.43066	3.9426	4.51626	4.44205	5.64483	3.02517	2.7893	4.04664	5.47306	3.71694	3.41891	3.12479	6.29331	8.20064	8.09602	11.4416	7.98947	9.71367	1.83123	3.07588	1.34858	2.87231	3.87415	3.15955	5.21586	5.0996	11.0724	10.3487
Cre01.g019850.v5.5	12.8373	13.8361	11.4099	12.0187	15.3352	12.6634	16.8135	17.6032	14.4274	11.1084	11.361	17.164	18.314	15.8694	12.3782	19.843	17.2214	18.8421	15.1646	16.5153	18.9333	11.7217	10.2188	21.4132	22.7735	23.8672	22.3269	9.81255	15.8591	8.91776	12.1082	9.54191	8.6474	9.56855	8.74922	9.32985	11.7405	12.546
Cre01.g019900.v5.5	2.69733	2.76499	1.94819	3.24952	3.48855	3.13489	2.6889	1.66307	3.9803	2.25724	3.39915	3.3137	3.2327	3.81553	3.21543	3.97823	4.36631	2.88068	3.19938	3.44814	2.98777	2.38583	2.99921	1.30399	1.22353	0.900349	0.895117	1.02547	7.2865	3.5602	7.53172	5.19055	5.42171	3.91953	4.87515	3.28038	2.54896	2.45341
Cre01.g020141.v5.5	9.99302	12.0719	8.01993	14.2844	16.2256	14.4055	10.7894	13.9466	10.4682	14.9322	13.5836	14.3877	13.2428	16.2598	18.4824	23.3599	21.7475	16.9903	14.7072	11.8635	18.7084	12.4628	10.205	6.46856	8.45057	3.23817	1.1517	0.537094	3.85641	1.75224	4.05346	1.83201	2.33933	1.16795	2.38927	1.89184	2.70019	2.57716
Cre01.g020223.v5.5	3.97465	6.86451	5.55739	9.11514	9.35828	4.52321	8.42894	7.05417	5.07882	9.48291	6.69617	4.72903	6.88926	6.9876	11.2883	14.182	14.0379	8.24249	6.62808	5.13939	7.45095	13.2644	7.9867	17.52	18.5221	8.4679	12.0658	5.14139	1.60281	1.75314	2.03038	0.825769	1.46835	1.59063	1.07845	1.40523	0.0677599	0.120987
Cre01.g020264.v5.5	4.96547	7.96711	7.74512	7.90875	6.58822	6.51944	9.50619	5.97208	6.45661	6.84326	4.57188	7.25747	5.0865	5.5846	5.82147	5.8742	5.29527	8.23274	5.65684	7.30922	6.8936	8.01587	5.93748	14.8859	14.9298	12.3351	20.7639	6.17021	5.14046	2.28014	2.91522	3.25879	2.25996	3.40935	3.55346	3.26987	2.4524	2.7566
Cre01.g020305.v5.5	118.848	93.2632	98.1381	110.751	71.9885	110.557	125.247	93.6449	116.787	108.032	77.7766	129.014	139.146	117.689	140.892	118.54	130.328	125.776	129.882	115.588	153.336	144.554	137.865	134.567	112.534	115.334	142.531	140.844	248.663	198.207	169.342	209.024	194.6	212.803	190.721	184.785	197.13	182.02
Cre01.g020350.v5.5	214.342	148.176	132.084	157.123	154.577	167.793	189.558	147.67	178.069	151.38	151.204	350.656	320.353	292.044	314.883	445.808	419.47	293.197	241.716	232.004	276.596	276.302	167.004	98.2266	107.422	89.2967	94.2986	142.585	224.114	155.119	207.132	177.282	163.027	179.696	203.727	154.931	176.223	161.03
Cre01.g020400.v5.5	4.6073	3.24587	5.68939	3.13757	2.74651	3.69194	2.55551	3.80736	3.61947	4.77866	4.75662	2.23516	2.47492	5.5282	2.62605	0.854017	1.62854	2.94729	3.50262	2.26499	3.08225	4.57094	7.79626	3.8471	4.63672	5.80853	9.09237	4.78467	1.88206	4.90839	2.77626	5.32517	5.41331	3.57335	2.40587	5.4845	10.7235	10.839
Cre01.g020575.v5.5	2.07782	1.4029	1.18542	2.27849	1.83738	1.54502	1.65814	1.60577	1.26262	3.00053	1.86813	0.760487	1.19932	1.83985	1.7321	2.64135	1.98755	2.48617	1.02271	1.97456	1.59994	1.85366	1.67113	1.59071	1.01037	0.595916	0.239682	0.243382	1.87334	0.681613	0.738877	0.447878	0.339602	0.673307	1.36729	0.949128	0.540615	0.232039
Cre01.g020650.v5.5	3.25872	4.23014	2.667	4.30141	4.16826	3.7915	3.4926	2.76009	4.53168	2.78675	3.06139	4.1126	4.39045	3.5432	4.18346	4.97384	5.65538	4.53013	2.91988	4.39094	3.7056	2.73148	2.65335	0.909241	1.1024	0.876657	1.14682	2.7438	2.57334	1.8496	3.69133	2.65172	2.25205	2.34155	2.42483	1.81034	2.13731	1.94705
Cre01.g020701.v5.5	5.07199	8.51331	9.54693	4.4064	7.91506	3.2032	4.55953	5.55507	3.01749	8.55217	7.67207	2.18522	3.14079	2.65836	4.91409	4.66392	2.19427	3.7437	2.8271	3.20116	2.15318	5.59879	3.05268	25.4948	24.3545	28.4373	14.8551	18.5191	1.38588	0.355825	0.314961	0.270101	0.142171	0.309028	0.991127	0.33885	0.326724	0.283585
Cre01.g020750.v5.5	16.4582	17.8018	17.805	15.5788	13.3138	14.7754	14.1634	18.1429	14.5962	22.2191	19.8236	14.8355	12.8084	13.0793	20.4513	12.4529	12.6141	14.7689	15.2893	15.1358	14.728	18.1192	16.4765	35.2865	26.814	29.0854	37.0192	14.9008	3.81763	3.8101	1.55163	4.00722	4.94564	4.19883	3.44923	5.09634	10.7637	10.4321
Cre01.g020800.v5.5	8.09652	4.6694	5.608	7.315	5.4411	8.70404	7.49712	12.3073	16.1497	3.2481	4.60229	5.58382	5.40691	10.4076	4.17062	6.64637	18.2975	5.29596	6.61991	7.03132	8.19228	11.927	17.9926	5.32963	4.72319	4.10661	8.09261	7.17125	10.9979	10.4823	10.8963	10.0524	7.60479	9.60853	13.0174	7.08858	8.05172	5.54187
Cre01.g020887.v5.5	2.17471	1.57765	1.89863	2.05523	1.79334	1.61942	2.70051	1.66493	1.93516	1.62308	2.26505	3.18007	5.25533	2.81493	3.64202	3.3294	4.04474	3.38133	2.28084	1.95059	2.14795	3.03525	1.87982	0.655373	1.80763	1.259	3.89278	1.71399	0.759722	0.336344	0.80462	0.445835	0.514705	0.362502	0.762066	0.408356	0.680975	0.931537
Cre01.g020918.v5.5	12.9475	10.08	13.0607	15.9914	13.488	13.8741	12.4098	18.6129	13.0977	16.2228	13.1866	16.8239	18.5166	17.9474	19.9568	19.1093	18.6941	19.062	21.487	12.8526	23.0868	19.6064	19.859	69.8205	72.4409	62.4974	71.2774	25.8833	9.94506	13.0722	16.2947	15.7762	14.113	13.7283	12.3163	16.9195	26.5272	25.153
Cre01.g020950.v5.5	17.2803	14.2237	15.7004	14.4142	11.4874	12.0861	9.37265	9.49402	10.4528	7.05096	18.2235	7.30219	10.5118	7.13284	5.25535	6.22715	5.99107	5.28897	8.71714	8.1717	7.78481	3.89176	4.61345	20.0382	18.6861	21.6326	23.4103	12.2953	10.2304	23.535	11.778	15.9554	9.11185	12.509	1.53016	9.99145	21.8024	25.2241
Cre01.g021050.v5.5	2.80377	1.4839	1.77631	2.49039	2.29203	2.41871	2.01372	3.52103	2.2058	2.0415	2.93905	2.36664	5.2191	3.69831	3.307	5.85054	4.52577	3.56652	4.08831	2.54594	2.73239	2.73517	3.46704	4.25968	5.31385	7.59884	7.85908	4.47051	3.02845	4.14428	4.13168	3.10985	2.92689	2.15418	1.71866	2.43463	5.56807	5.11469
Cre01.g021150.v5.5	10.6747	8.87657	8.45362	9.47779	10.4102	10.5168	10.7065	6.09047	9.12933	17.4334	10.3754	6.85055	8.78446	5.22515	5.37845	8.55462	9.53357	6.63415	7.81958	9.11541	6.14227	19.9673	21.5305	5.44729	6.21633	8.87908	12.5318	9.03294	3.34008	4.18102	4.05617	3.397	4.03451	3.25155	2.55467	3.56536	4.88543	5.30116
Cre01.g021200.v5.5	3.44607	3.95411	4.23212	3.267	3.80993	3.04091	2.69637	1.2991	3.14987	3.97467	3.40057	1.01517	2.9431	2.95644	3.95331	3.10339	2.93684	2.76052	3.26821	2.70747	2.47552	3.56319	3.56022	1.36671	1.54254	2.36227	2.66131	1.74253	1.32591	0.614308	0.852344	0.866096	1.29807	0.964254	0.651689	0.777535	1.18094	1.25029
Cre01.g021251.v5.5	6.38401	4.21171	6.02717	5.17975	3.81056	5.83269	4.01198	5.42701	5.2693	16.7004	7.15431	4.8794	4.88219	6.34852	5.66465	2.64559	3.30349	4.70468	6.09788	5.07919	7.43121	12.0712	16.2538	3.81034	4.83297	6.04174	2.01927	3.49102	8.59618	19.1508	23.429	29.1602	19.5255	18.4154	10.3154	20.6613	30.0796	30.2227
Cre01.g021350.v5.5	14.9456	13.2089	13.7735	16.1487	17.4991	16.1095	12.8249	21.4215	14.5837	14.6132	14.4778	13.3812	14.9464	15.8314	21.1748	20.6736	16.7657	15.3696	21.2348	17.8359	21.2267	15.1116	14.5712	8.98056	9.53147	9.98095	9.53987	18.9621	9.90215	12.1621	13.0846	9.37659	11.5217	6.83046	10.7105	7.27063	13.6169	13.3095
Cre01.g021400.v5.5	6.66826	5.38139	5.96889	7.0442	8.61584	5.25177	5.23084	3.36245	5.7495	5.42075	7.51444	9.54171	8.10699	10.6438	7.98332	14.7196	13.1478	9.24308	8.27516	9.07755	8.97191	7.19941	4.6404	3.20638	4.74697	5.57435	6.07561	5.88275	3.18089	2.5712	4.37989	3.6874	2.88615	3.36256	3.25883	3.11899	3.55244	3.451
Cre01.g021450.v5.5	4.13153	4.30189	4.49512	3.75233	2.62313	3.65426	4.89111	2.09074	3.60897	4.64075	3.52715	2.74684	2.45018	2.15504	2.74527	1.51779	2.18807	2.14277	2.98379	2.18101	2.95511	3.3963	6.03626	14.7608	11.8793	17.6854	20.3822	8.12422	1.9752	2.70139	1.97171	2.05977	2.70576	1.94353	2.38356	3.18797	6.28915	7.27563
Cre01.g021500.v5.5	23.802	29.0045	21.2695	17.8728	20.3657	27.3537	19.7618	16.7906	27.6835	16.5281	18.9284	19.2138	22.7027	17.6709	18.5134	17.2517	18.4241	18.5678	21.2122	24.0333	17.8938	11.5914	16.9264	20.0149	16.6179	22.5005	22.6724	11.9299	18.2048	12.9141	18.9151	19.8539	23.0515	17.5811	23.3802	21.205	14.0721	12.0273
Cre01.g021550.v5.5	1.33925	1.7466	1.55634	1.25942	1.12116	1.68047	1.38076	1.35216	1.31885	2.1512	1.43009	0.924996	1.77032	1.47805	1.00041	0.75825	1.09927	1.22112	1.03662	1.10856	1.104	1.32157	2.40615	1.20554	0.997174	1.55175	1.27815	2.90315	0.812018	0.709909	0.556018	0.661149	0.836314	0.541016	0.703693	0.652463	2.48648	3.36102
Cre01.g021600.v5.5	34.4203	41.8884	40.8373	41.7567	44.118	36.6088	34.6653	41.607	33.4737	35.4547	39.8738	32.6805	28.5587	32.2393	33.6863	25.9926	26.2767	28.9974	29.6409	34.7899	30.034	31.8259	35.4221	79.3669	80.3285	57.6177	76.9896	38.3573	14.0192	18.8302	19.4407	9.53695	14.3423	13.5832	8.31634	13.7303	30.9081	34.0967
Cre01.g021650.v5.5	8.32647	9.6269	8.29817	11.1425	8.76555	10.3151	7.99053	8.65244	9.23652	8.30904	10.6929	7.96097	10.4806	7.4849	9.52925	7.30248	7.39665	6.61065	9.06489	8.6219	11.5732	9.51816	9.53433	16.511	13.9463	12.3848	19.0094	11.9759	6.91829	13.6853	11.0477	10.6659	8.9559	9.26162	4.27156	9.84035	12.9143	13.0217
Cre01.g021700.v5.5	5.78715	4.6593	2.91552	4.7015	7.22453	6.36148	4.99465	4.56754	6.85688	7.38867	7.52574	6.30877	6.22897	7.92659	5.98766	7.43342	7.14845	5.71551	6.40307	6.27996	7.12324	6.47851	7.48756	4.04569	4.27617	3.84576	5.07664	5.9253	1.95602	1.93939	6.77408	2.65522	5.02656	3.17201	4.46885	3.23034	14.5181	15.756
Cre01.g021750.v5.5	4.48846	4.11032	5.55022	3.65201	3.91242	3.26745	3.71587	2.54198	4.51565	3.60537	3.78065	3.78092	3.16424	4.34999	4.89402	1.81746	3.48756	3.15466	3.13677	2.46615	3.14615	4.25855	3.38948	5.72249	6.23977	5.80745	6.8829	5.85139	2.228	3.26933	3.43282	3.4384	2.89426	2.66763	2.17372	3.61927	4.7029	5.28955
Cre01.g022100.v5.5	5.14955	6.12847	5.6428	4.54448	6.76396	4.85225	5.08255	5.0007	5.2698	5.595	4.97807	5.57817	5.56471	5.037	4.48574	5.8319	5.04215	5.19445	5.37694	5.60149	4.82374	5.91161	4.08461	20.3241	19.9096	18.8521	14.9932	7.92824	2.67538	0.984401	3.28011	2.17001	2.05365	2.08233	3.9953	2.73798	3.54577	3.14066
Cre01.g022200.v5.5	25.074	35.8784	36.1751	37.2188	18.7598	32.9968	50.3835	57.8142	43.4833	14.4392	10.0272	34.5132	29.1525	39.4747	18.9649	14.4185	19.2024	54.6387	36.8723	46.513	20.5163	20.9341	20.7874	55.4685	55.0592	74.353	17.1575	9.11825	27.1442	56.1916	22.6672	47.889	33.304	52.1994	13.8408	25.4138	1.89199	2.29768
Cre01.g022250.v5.5	5.16182	4.53028	4.84622	4.70244	4.2005	4.73567	4.3221	3.52806	4.60459	4.72777	5.29495	4.91296	3.68296	3.67806	3.6601	6.43437	6.38373	5.4048	6.70273	4.82318	6.7409	3.49884	3.81771	4.76113	6.26179	6.65041	8.19957	3.74609	6.70906	5.93056	7.1312	6.09168	5.02104	5.63195	4.39012	5.54752	6.47601	7.41465
Cre01.g022283.v5.5	2.77976	2.77437	2.85353	2.24003	2.35613	3.61934	3.59993	0.51154	2.79148	2.12678	2.76533	1.94303	4.23813	0.545691	1.02332	2.50824	2.65809	2.67341	2.44379	2.07983	2.37578	2.18685	3.57487	5.0834	3.9252	4.38978	4.93376	6.72489	1.87264	2.31516	2.25519	1.36049	1.5601	1.66711	0.855472	1.5964	2.14635	2.49554
Cre01.g022350.v5.5	1.49739	1.57669	1.24657	1.95692	1.7253	1.7461	1.31757	1.90241	1.29048	1.04591	1.96367	1.63984	2.35285	1.49944	1.03157	1.36987	1.1433	1.02566	1.16919	1.01369	1.39899	0.883758	0.744021	16.0883	13.7659	11.4457	3.84534	1.57015	1.16832	1.36026	0.776963	0.720399	0.590412	0.628517	0.19841	0.728153	3.15219	3.21511
Cre01.g022462.v5.5	3.35768	3.53988	2.9761	4.3816	2.82608	3.83359	2.73743	3.9741	4.23075	4.29139	3.70493	4.16005	4.95852	6.03493	5.39434	3.77542	5.92817	4.69065	3.26064	4.01184	3.87815	5.45009	4.86573	5.75243	2.92095	4.68464	3.72129	3.85846	2.3195	0.850254	0.798712	0.974423	0.709272	0.796829	6.33101	0.98821	2.90969	3.17412
Cre01.g022500.v5.5	1.57563	0.524777	1.09471	0.685946	0.984264	0.822323	1.34195	2.26292	1.0726	1.13973	0.876983	1.55016	1.12668	1.05756	0.929441	1.43575	1.80048	1.37382	1.42066	0.762051	2.27081	0.926981	0.358862	1.79849	1.73619	1.60749	2.08438	1.70501	1.66975	1.5421	2.12531	2.09836	1.62181	1.93554	2.15092	1.85121	4.08419	4.40641
Cre01.g022550.v5.5	2.43657	2.06498	1.82796	1.24044	1.04149	1.60362	0.497547	1.29226	1.76047	1.61591	1.47607	0.767203	1.35119	1.77241	1.61298	0.63356	0.762089	1.50481	1.26983	1.4647	0.827726	0.782536	1.32565	3.39715	2.69113	3.14449	0.111595	0.276998	0.980087	0.925892	0.458744	0.86513	1.86253	1.00238	8.6505	1.61317	2.27201	1.93041
Cre01.g022600.v5.5	13.7767	16.527	13.8778	15.1625	15.1991	15.1461	16.0037	8.19577	13.8975	11.6028	13.3914	13.5977	14.2898	11.7083	12.404	13.1998	12.3196	11.7478	10.4246	14.9681	12.6656	13.2618	8.54972	22.5128	24.8319	26.0239	22.931	14.2203	7.75351	4.7744	8.93362	5.78241	7.33424	7.01861	7.02148	8.1388	7.80751	7.75769
Cre01.g022650.v5.5	16.7584	23.1003	21.2382	20.1226	19.7372	19.2437	19.8395	9.30738	21.2691	30.9841	13.2042	19.8991	18.1325	18.1675	18.3893	19.1492	21.2548	15.4385	19.5619	15.7117	14.3839	25.1086	21.4746	22.0341	17.8415	26.7423	26.8544	20.7725	34.8121	12.3038	27.821	29.1817	38.6935	26.2645	38.4896	41.7067	19.5527	19.502
Cre01.g022666.v5.5	0.881645	1.85164	2.81627	0.803183	0.588349	2.33108	0.723674	0.01	1.69381	5.56159	2.08462	0.15558	1.01785	1.14217	3.54352	0.01	0.956802	3.25539	2.13874	0.251798	1.41836	2.30566	8.81286	2.1348	1.33355	2.81772	1.07882	12.2162	0.222867	0.182724	0.01	0.164358	0.414892	0.0325579	0.085089	0.770059	2.10974	1.74679
Cre01.g022681.v5.5	16.3694	14.928	13.6178	16.9553	20.575	18.8749	19.0907	13.1213	18.0331	44.6141	25.1069	23.4962	24.5805	18.9728	24.637	36.4858	30.2491	22.7629	23.0316	23.3432	20.9184	78.5749	51.0917	6.73671	5.72901	6.2398	4.08369	16.5325	0.84784	0.316278	0.346041	0.354822	0.620119	0.227711	0.959548	0.906593	1.28978	1.05939
Cre01.g022700.v5.5	0.302985	0.504822	0.445383	0.488786	0.917349	0.792042	0.457886	1.02441	0.550075	1.09713	0.759183	1.22675	0.874336	1.28013	2.75401	1.92032	1.90817	1.28459	1.57518	0.723622	1.06079	1.71504	1.39102	0.36533	0.181787	0.445299	1.59226	1.70334	0.702985	0.255981	0.646914	0.367932	0.325136	0.176513	0.841835	0.457166	0.0886937	0.182729
Cre01.g022750.v5.5	4.10132	4.56568	3.80342	4.73034	5.45843	4.38947	5.06825	3.69499	4.76051	2.26663	2.67415	3.40455	4.85439	3.34499	5.0883	4.2258	4.68105	3.69295	3.22233	4.51695	3.34381	2.65199	2.61063	1.72272	2.06674	1.651	3.13335	3.08635	2.35326	2.51549	3.14836	3.09119	2.44454	2.60974	2.76485	1.80483	1.9498	1.71293
Cre01.g022800.v5.5	1.98404	1.73374	2.3587	3.0575	2.30981	2.08238	2.13081	2.23546	1.9251	1.96857	1.84141	3.17612	2.09762	2.07897	2.85721	1.8225	1.38027	1.97671	2.43681	1.79194	2.12026	1.57216	1.80449	3.08156	3.25119	2.74391	1.18382	2.97105	1.91216	0.89057	0.65116	0.658328	0.957628	0.717221	1.96466	1.25228	1.44296	1.36427
Cre01.g022850.v5.5	1.80718	2.37775	1.58924	1.5516	1.78826	1.32958	2.14769	1.96932	1.38478	1.54519	1.90083	2.94968	2.28863	1.54344	1.51941	1.33872	1.28377	1.36495	1.16147	1.3908	1.50917	0.889388	0.522828	0.209618	0.35791	0.12863	0.0303668	0.1439	0.271599	0.505295	0.884687	0.527017	0.693623	0.719866	0.71463	0.430891	1.88305	2.06219
Cre01.g023050.v5.5	8.93627	9.01635	9.94529	7.36034	6.70321	8.31382	6.92374	7.00067	8.72523	7.87825	7.93564	7.51028	10.6338	6.86252	4.90118	6.68438	7.99683	8.84856	8.81196	10.6468	8.48341	5.86777	6.07956	13.2084	11.0171	13.0337	16.0603	6.904	7.04276	5.75736	8.50577	7.3844	8.34837	6.53142	5.66888	8.90962	5.3914	5.79509
Cre01.g023100.v5.5	0.863862	0.7874	1.28775	0.550887	0.448375	1.02976	0.403287	1.60225	1.04557	0.486969	0.953202	0.248988	0.249315	2.35017	0.785216	0.01	0.262486	0.907026	1.08425	0.31664	0.673494	1.12363	2.01486	1.71421	2.56104	2.15549	3.76677	2.00353	0.741142	2.14173	0.529098	2.32898	2.20186	1.80811	1.92208	1.85344	5.27494	5.8866
Cre01.g023150.v5.5	9.68959	12.3224	11.1949	12.2641	8.80804	9.47587	9.92548	8.69536	8.82254	7.97183	9.18725	9.44014	11.6586	9.38499	5.59203	6.21614	5.93213	6.75626	6.86066	6.85505	8.00381	6.67025	5.40829	25.2602	28.8159	24.4166	21.2924	6.43261	7.887	4.97949	5.72584	5.49224	10.2464	6.83593	18.4964	8.12209	11.6747	11.352
Cre01.g023200.v5.5	14.4599	13.9176	19.4402	11.908	12.1274	13.1251	12.0331	15.3041	13.7706	10.8626	9.95958	10.5902	11.0816	10.1538	14.7389	7.01738	7.93397	12.6292	12.6148	12.0713	9.98941	10.9361	12.358	29.1028	31.0933	33.5827	33.4233	15.0205	11.2674	9.94214	7.41983	10.2937	11.4841	13.1681	15.301	13.9455	14.7145	12.088
Cre01.g023250.v5.5	3.34953	2.51616	3.15694	2.61833	3.85841	2.96918	2.90236	2.30466	2.46443	3.4921	3.05213	2.26008	2.89366	1.92406	2.58159	2.46113	2.75763	2.12921	2.29747	1.92993	1.68478	3.31052	2.58965	2.73371	1.81214	4.49931	1.95173	3.25755	1.07694	1.53035	1.67427	1.41834	1.95727	1.28017	1.40899	1.77177	2.35899	1.98091
Cre01.g023300.v5.5	3.03668	2.53643	2.55651	2.78404	2.14837	2.28137	2.55607	3.04932	2.76763	3.63441	2.92388	5.47928	4.13052	5.10258	5.02314	5.8541	4.52503	2.99918	3.57004	2.87469	3.61909	3.68986	2.45786	3.8541	4.63649	5.64122	0.331306	1.20296	0.868711	0.722599	1.56953	0.883515	1.86924	1.14917	4.03682	1.48785	0.8153	1.07314
Cre01.g023350.v5.5	10.7904	8.16109	11.262	11.2066	7.67205	10.098	6.94775	9.82397	9.61233	9.15023	8.39061	6.68136	7.4317	10.5069	8.8718	6.662	7.83429	7.40124	9.8218	7.16976	7.68268	7.02588	8.73122	18.5494	17.6538	18.6657	24.5258	15.7373	4.91111	3.51088	4.19939	3.5172	7.10432	4.25078	8.27338	6.24187	17.7158	15.7883
Cre01.g023400.v5.5	32.8491	37.055	41.73	37.3949	36.4813	33.352	38.3463	39.3644	34.4419	31.0963	28.2003	30.8154	31.3082	36.1568	38.7675	32.7692	32.0436	37.4884	34.2188	33.1423	29.7961	35.608	30.9253	73.9806	55.6791	60.532	42.4278	30.2967	18.8586	15.5941	18.7262	18.4489	19.7301	30.6341	34.9988	23.6785	22.7788	20.379
Cre01.g023450.v5.5	1.70273	1.63646	1.47749	1.41228	1.38502	1.19584	0.940016	1.00165	1.3876	1.27741	1.20581	2.11378	1.42278	1.08947	1.44101	1.36789	1.23542	1.02621	1.27589	1.06711	1.18881	0.857009	0.827805	0.294176	0.559691	0.426356	0.118719	0.174131	0.508497	0.518439	0.556549	0.574435	0.811062	0.709911	0.892555	0.540243	1.67557	1.56333
Cre01.g023500.v5.5	1.03432	1.31337	1.36447	1.16741	1.6438	1.16003	0.834906	1.28743	1.15218	1.13516	1.39379	0.565333	1.25732	1.01117	1.57683	0.785415	1.12629	1.02011	1.22994	0.945603	0.856343	1.3405	1.2883	1.21846	1.0777	1.34659	1.16873	1.98761	0.623255	0.820581	1.17146	0.777302	0.704053	0.873497	0.670119	0.681685	2.5228	2.64973
Cre01.g023550.v5.5	2.67339	1.95923	2.13023	2.51592	2.59183	1.86363	1.4242	2.5934	1.4597	2.21	2.36521	1.67265	1.62172	2.5415	1.8695	3.73245	3.43918	2.69712	2.2405	2.43462	2.37844	2.37467	2.27927	0.683696	1.43485	0.939329	1.76263	1.66713	1.06962	0.863558	0.701968	0.822979	1.36315	0.566903	1.44251	1.07254	2.11727	2.20784
Cre01.g023773.v5.5	11.5205	9.82768	8.79557	13.378	12.8829	13.0288	15.8027	9.85845	12.5275	13.4251	15.3307	24.0233	17.4666	15.0004	18.9187	22.0618	20.8833	14.4565	13.5067	13.4769	17.9892	17.5311	9.34511	10.5882	11.0147	13.1457	12.936	21.5279	4.84259	6.62633	6.88295	7.31977	5.04365	6.6033	5.13198	4.89603	9.35125	10.5549
Cre01.g023787.v5.5	3.89781	3.05256	5.36065	4.76261	3.93115	3.61603	3.38326	7.19521	3.45816	3.00255	4.01555	3.05774	2.98538	5.6653	2.92648	2.01742	3.00278	2.89429	4.17344	2.19153	4.54469	3.06135	4.41262	7.88126	9.60752	10.7915	14.6417	7.28297	3.54203	10.8856	5.41018	9.21249	6.54785	7.50271	4.27197	7.243	33.9025	32.6198
Cre01.g023800.v5.5	1.46375	1.19827	1.31339	1.58291	1.63973	1.56912	1.83031	0.887061	1.39919	1.69677	1.83591	2.32843	1.15476	1.80575	1.69103	1.72505	1.74367	1.64133	1.68712	1.36514	1.89742	1.91254	1.66848	0.766202	0.981182	1.23664	1.27899	1.78715	0.492176	0.547215	0.758113	0.488627	0.502617	0.478709	0.44264	0.621085	2.9309	3.05483
Cre01.g023850.v5.5	3.55614	2.80528	3.08153	3.53596	3.28635	3.8636	2.97457	4.22289	2.70614	3.15771	3.1822	3.17849	5.03116	2.00214	2.60918	3.61975	4.41412	4.23794	3.87422	3.23718	5.18431	2.48615	2.23227	2.68926	2.51628	2.22003	3.41033	2.76581	3.33231	2.37758	2.74742	2.63376	1.94276	1.56244	1.8746	2.15724	3.46855	4.00151
Cre01.g023900.v5.5	28.4454	48.2999	33.4323	28.9738	45.5455	40.8294	27.818	32.6905	37.9437	53.8937	31.9663	22.3877	19.4488	19.9892	21.6714	28.412	25.9143	23.9076	24.8761	26.2314	24.1864	57.2407	51.0318	35.105	31.0738	30.3006	23.3753	40.4456	23.0212	10.3243	20.0944	8.34286	9.88777	10.3995	21.259	7.70276	5.84202	4.74716
Cre01.g023913.v5.5	1.30226	1.60572	3.5903	1.07155	1.17741	2.00303	1.23702	1.5583	2.03379	2.72327	2.31764	1.45295	1.35786	3.94804	4.10932	0.78646	1.2126	2.98572	1.92292	0.55992	1.74672	1.9023	9.25738	5.69622	4.80367	6.65053	2.74758	3.85286	3.02176	3.7927	0.409162	2.23076	1.75474	1.96284	6.63278	1.75468	6.49229	5.26917
Cre01.g023950.v5.5	1.83627	1.7329	2.05434	1.63278	1.90617	1.9247	1.65842	1.41059	1.82179	1.58058	1.77138	2.39956	2.4877	2.88262	2.2464	3.08781	2.45543	2.14895	2.07823	2.24253	1.42875	1.33486	1.26461	1.62734	2.1049	1.67439	1.8149	1.68065	0.604696	0.457774	0.650332	0.57688	0.431207	0.532353	1.46287	0.661966	2.02038	1.71088
Cre01.g024050.v5.5	9.88427	16.017	26.948	14.2497	14.5863	9.44721	30.0445	9.70782	9.06393	10.9697	9.30717	9.96332	10.2247	10.3559	8.26032	12.5313	10.1532	13.4941	11.3551	15.5904	11.9977	11.9867	9.24488	19.3076	15.8069	15.7089	23.5419	15.7459	7.59206	24.4986	20.7907	18.8007	15.4839	30.8025	15.6574	13.0976	5.85286	3.98205
Cre01.g024100.v5.5	4.73845	2.83142	5.35464	4.63006	4.08582	5.01072	3.62281	3.54381	3.63844	2.83627	5.31283	2.86367	1.76454	3.59137	2.84491	2.74241	3.71552	3.58013	3.15985	2.1647	5.03159	3.57135	5.40915	3.50707	4.30497	3.58376	5.59375	4.18958	2.37876	3.60202	4.33761	3.40743	3.17471	3.33564	2.40758	3.1449	5.07985	5.16191
Cre01.g024150.v5.5	31.6518	32.9986	26.5684	32.951	36.4587	29.7872	40.8404	30.2482	29.3131	23.2178	33.6583	35.727	44.8364	34.2432	39.4149	42.6825	45.3924	34.9976	31.0722	38.0975	37.106	22.7759	20.3573	36.3452	35.9234	35.8656	31.291	25.393	33.7859	30.6311	31.4566	24.454	18.0369	19.1705	11.1673	19.7404	39.4434	39.1096
Cre01.g024200.v5.5	4.63713	4.24385	4.51679	4.36433	4.49488	3.87264	3.92599	3.22764	2.89093	3.31799	3.99848	1.4415	2.48153	2.98741	2.23309	1.96434	2.84589	4.56359	3.03817	3.64306	4.94803	3.60976	2.54397	5.86532	4.29201	5.17866	3.82572	5.05022	3.52159	2.46546	3.06919	2.86164	2.84077	2.21393	0.899231	2.75575	5.5428	5.25954
Cre01.g024250.v5.5	1.72834	2.15834	1.82054	2.93085	1.84789	2.14432	1.93405	1.14058	1.99526	2.18332	1.97137	2.13761	2.22665	2.28403	1.80438	1.46435	1.55367	1.95513	2.25576	1.70419	2.1869	2.33881	2.90505	1.07577	1.00888	0.918882	0.745882	1.41244	1.4005	1.56884	1.23534	1.50282	1.38668	1.16792	1.68557	1.56835	1.35734	1.60843
Cre01.g024251.v5.5	2.61957	1.37567	1.87681	2.07565	1.72012	2.21681	0.883833	0.65912	2.43161	2.24364	2.46028	1.38464	1.68771	2.16964	1.20241	0.779356	1.96196	1.77116	2.37482	1.56728	2.34311	2.45349	2.61641	1.6622	2.14664	2.42142	4.85691	1.57975	0.353724	0.909927	0.923184	1.18191	0.670875	0.942805	0.353904	0.935941	2.1729	2.32198
Cre01.g024300.v5.5	12.1507	11.7508	14.4619	9.4204	8.79957	9.41104	11.2626	13.2682	12.1374	9.79945	6.72346	10.021	7.26127	8.06691	13.3422	7.26953	6.31628	8.71305	8.4152	7.943	7.20341	11.569	11.7616	32.6286	26.3984	25.6412	28.6323	15.3023	11.2006	9.05911	5.41362	9.10711	8.03601	14.2361	15.4434	10.1888	8.75523	7.67369
Cre01.g024350.v5.5	72.355	89.5014	78.4102	69.4456	89.5313	62.966	63.7328	62.5884	72.6711	63.3011	70.6889	74.7619	63.2444	70.3418	61.5584	62.3925	68.0739	55.1272	59.8824	65.5107	49.3216	43.0581	48.7632	86.3996	76.5245	97.055	67.8706	57.3315	45.0171	40.3553	43.1088	39.2065	46.8378	41.6707	44.2936	46.2666	77.3564	69.2548
Cre01.g024400.v5.5	1.98639	1.40785	2.42232	1.70688	2.21509	1.61631	1.2896	2.668	1.73113	1.44247	1.55055	0.985767	1.23156	2.38845	1.2465	0.9067	1.68666	1.24692	1.72913	1.39331	2.05886	1.23691	1.56271	1.50611	1.85889	1.88804	2.79591	1.38982	0.883152	0.770795	1.78966	1.33196	1.23063	1.00762	1.07918	1.69824	3.66584	3.72472
Cre01.g024550.v5.5	5.47914	4.29606	3.49663	4.80801	4.90706	6.68135	6.01857	5.3552	5.67809	5.38748	4.68252	7.29899	5.78213	3.47635	6.13821	5.90828	6.40584	7.30982	6.42483	5.54931	5.97947	10.1182	8.01416	1.51008	1.70627	0.785648	1.35924	4.50165	2.68843	2.62591	1.71245	2.06472	1.81526	1.95005	1.69926	2.56911	5.37051	6.09044
Cre01.g024601.v5.5	1.30679	1.63131	1.61766	2.25567	1.73733	1.86988	1.35021	2.76395	1.62792	1.40007	0.910699	1.75582	1.72022	1.54984	2.77853	3.21909	2.43801	2.40703	1.7942	1.02374	1.27104	1.67877	1.16165	8.18885	7.28227	1.02568	34.3081	18.5366	0.0957433	0.295956	0.0391372	0.32661	0.23282	0.259966	0.071339	0.240296	0.569914	0.884868
Cre01.g024650.v5.5	3.05823	3.02122	3.05437	3.22499	3.52214	4.02197	3.36211	3.25316	3.72403	3.30211	3.2458	2.8693	3.3896	4.80831	3.9075	3.52106	2.58096	3.25206	3.31009	2.6975	3.18082	2.61917	4.38086	2.43214	2.98138	2.29943	3.38	3.59256	3.63901	3.3712	2.98997	3.09655	3.4641	2.95159	3.34402	3.85612	11.2268	11.1644
Cre01.g024750.v5.5	1.55705	1.74987	1.39019	1.90481	1.91906	1.99407	2.2295	3.37689	2.12986	2.6146	2.92891	2.68252	2.23662	2.78733	2.98677	2.86875	2.65063	1.86819	2.22615	2.19088	2.0125	2.2622	2.64371	0.237043	0.301458	0.357212	0.277085	0.937875	0.572877	1.03531	0.351411	0.566613	0.441867	0.364038	0.730356	0.820035	1.37308	1.25207
Cre01.g024850.v5.5	6.52388	6.56986	8.0232	5.7947	7.78809	5.60234	7.02836	8.63397	7.69876	7.54671	7.0636	3.89503	6.11914	5.7817	4.51805	4.8982	6.31851	4.1494	7.82697	7.71731	4.59173	9.03567	7.11619	17.5643	14.1949	22.8736	12.3183	5.71694	8.37902	2.94124	3.98111	2.8472	2.4848	3.62665	6.14996	3.74806	4.58297	4.62263
Cre01.g024900.v5.5	2.23824	1.09579	1.25585	1.2683	1.51191	1.22284	1.93059	1.47317	1.70521	1.98213	2.11521	3.18371	2.12624	2.82521	1.92832	3.92633	3.87193	2.23137	2.70408	1.65594	2.78309	3.7352	2.79066	1.11567	0.952474	1.18854	0.43357	3.09313	2.70321	2.84159	1.88144	2.76924	1.79399	1.88805	1.72074	1.82946	4.27121	4.27562
Cre01.g024950.v5.5	10.4619	7.25141	9.97745	8.84414	8.23118	7.20681	8.54246	7.38606	7.97944	7.81797	7.03607	8.61539	6.73425	9.12193	6.72066	9.10165	9.11441	10.3239	9.37121	7.79658	7.91351	6.98619	6.63191	13.0996	12.0794	14.1755	6.22052	7.67521	8.10248	6.42412	5.57343	7.32883	6.89723	8.29764	10.9229	9.11363	10.3136	9.60041
Cre01.g025000.v5.5	0.550213	0.399688	1.70472	1.32683	0.839941	0.710705	0.278946	3.00149	0.626776	1.64203	1.60707	0.373144	1.79339	1.8144	3.8945	0.656425	0.59004	1.67294	1.67269	0.129421	1.73828	0.74841	3.80047	2.7563	2.96081	5.23517	1.86482	4.77668	0.280492	1.22567	0.01	0.875287	0.95811	0.494601	1.93256	1.67903	7.13593	6.05061
Cre01.g025025.v5.5	17.9172	22.1686	21.9599	14.6006	19.843	17.6551	15.1248	19.875	16.5555	25.3129	19.1827	15.4784	13.5531	15.0564	13.805	17.0294	14.9243	17.5451	14.9384	18.3111	17.2506	23.3679	16.7656	29.9806	21.6486	28.8838	9.45228	17.0915	7.21792	3.91686	4.15493	3.84972	4.44052	4.08395	6.69346	5.78948	6.15764	6.48633
Cre01.g025050.v5.5	17.1969	17.2141	16.0627	18.59	21.6589	21.5417	20.3587	23.5798	18.0083	22.8468	19.4813	20.3068	22.8681	25.7008	29.0731	21.4118	20.5229	21.2693	23.8663	19.3218	23.5073	19.4543	21.48	9.8474	10.0966	6.73031	12.5915	13.7473	23.5054	28.6402	43.218	32.2701	28.6624	21.9747	26.6241	34.2775	86.5264	84.3706
Cre01.g025100.v5.5	11.0618	12.5646	12.1564	14.5516	14.7706	16.0544	12.3293	11.6703	13.1479	15.2658	14.9408	12.1334	10.9678	10.8222	12.6554	13.749	12.9348	13.3821	12.1996	12.5729	12.5247	13.444	13.9911	6.45159	6.92045	8.03625	5.21765	9.89481	3.24173	6.45937	8.41186	7.13965	6.35889	6.23799	2.27524	5.7361	8.75598	8.41493
Cre01.g025150.v5.5	20.8451	18.6643	15.2062	12.6516	22.0991	18.3127	16.1858	8.61165	17.0734	15.9644	15.0179	13.9931	11.0075	9.82643	22.4844	17.3416	21.3504	11.4622	11.6653	16.0355	12.8225	21.4461	20.0646	7.8841	9.69706	11.7099	12.6042	25.4223	4.50884	2.35255	6.69032	2.43549	4.33556	2.06019	3.57542	2.86869	2.96596	2.80838
Cre01.g025200.v5.5	6.92884	7.91902	4.0829	7.73802	9.91736	12.4071	3.59474	4.61134	6.99846	0.919027	3.13012	4.94067	7.84762	3.87084	8.58086	6.02809	4.82952	6.37258	5.44057	5.45465	4.6605	0.942474	1.37677	2.17023	4.87473	1.3886	0.685439	1.03114	1.22382	0.401554	2.59798	0.2958	1.10696	0.391408	1.66442	0.481912	0.634354	0.412948
Cre01.g025250.v5.5	12.9155	11.3144	12.4392	12.3471	17.3245	16.9398	14.9258	19.7572	16.4971	18.4013	15.043	21.7097	20.3391	20.4627	14.0333	16.7086	15.1397	15.3244	16.4812	17.1978	15.424	14.3643	16.3722	12.9639	12.5832	16.3937	14.8151	14.0633	7.96275	16.7156	15.4413	17.9857	13.7127	12.655	6.83885	12.0268	15.9122	15.0008
Cre01.g025300.v5.5	2.24558	1.33913	2.10592	1.67116	1.67443	1.64698	0.976779	2.98198	1.78644	3.06065	1.95434	0.885557	1.24137	1.61661	1.01304	1.03622	1.24928	1.07285	1.30766	1.55982	1.64388	2.62069	2.44199	4.41942	6.21532	6.17713	4.62968	3.43418	0.980494	1.05437	0.854835	0.906129	0.886324	1.0582	0.864921	0.54155	2.56372	2.21251
Cre01.g025350.v5.5	42.7312	36.9101	27.2402	35.2917	38.1226	42.3843	36.8066	31.1429	35.7477	40.2182	36.7891	42.6718	40.4638	36.7322	41.5001	54.7444	52.732	38.258	36.1517	41.5769	37.7407	43.3321	39.7182	15.7165	19.7398	15.0137	17.3463	18.6761	38.7647	21.4678	26.483	16.6465	27.3254	14.8209	30.9781	19.9314	16.4761	14.3975
Cre01.g025400.v5.5	10.3071	8.29005	6.87937	12.195	9.83635	9.50266	9.73459	12.911	6.88799	8.86386	9.54132	10.3728	10.9681	7.23283	9.2609	13.4263	11.2342	11.6931	9.14126	9.31576	9.37148	10.5253	6.37087	4.57684	7.0805	3.97865	5.18808	4.93059	8.40482	5.52309	8.41819	5.66979	7.22254	4.64218	7.86222	6.56936	4.75415	5.24518
Cre01.g025450.v5.5	23.1247	21.4972	18.2045	20.6775	22.2311	21.4776	18.584	21.2142	28.0393	15.7552	17.885	24.233	20.4678	20.2529	17.1984	27.7872	27.7476	22.86	22.6721	22.1746	20.8647	21.2256	22.1636	10.5093	13.3449	13.7616	17.9218	11.6257	29.4703	32.1938	45.7279	41.7272	43.568	37.1691	40.7572	31.1362	16.1619	13.3981
Cre01.g025551.v5.5	1.11487	0.881815	1.00429	1.14632	1.04903	1.18213	1.372	0.75578	1.28012	1.0842	1.57549	1.27246	1.67824	0.967484	0.908681	0.905273	0.861658	1.00039	1.03972	1.10374	1.23121	0.904563	1.01726	0.911012	0.883597	1.12181	2.74104	1.24392	0.426385	0.713289	0.892629	0.78252	0.495685	0.590709	0.228566	0.624999	2.21274	2.20194
Cre01.g025600.v5.5	4.85408	5.18178	5.47584	4.76072	4.26716	6.04967	4.39713	3.17677	8.42161	2.89653	3.5466	5.74396	5.32567	4.47041	2.76352	3.92294	3.55421	3.8496	4.42322	3.92005	4.47006	4.33978	5.34601	3.57954	4.44498	3.16039	5.41367	2.97335	6.25184	4.10096	7.76115	6.68984	5.2601	7.2456	15.7418	3.88141	3.16672	2.90098
Cre01.g025650.v5.5	2.18625	2.57129	1.77765	1.50023	2.65265	2.60077	0.591378	4.21294	2.41321	1.38714	1.78577	1.73025	1.50769	1.07674	2.18754	1.55038	1.42343	1.00897	1.13198	1.66521	1.37735	0.4377	1.09611	1.43201	0.937948	0.390855	0.530566	0.149655	2.14933	0.329377	1.0524	0.254226	0.342998	0.472094	0.802049	0.566848	79.2336	69.2438
Cre01.g025700.v5.5	1.11655	1.57583	1.22317	1.58964	1.54182	1.67146	1.29055	1.05954	1.37726	1.24419	1.34663	0.94087	1.34278	1.08747	0.611413	1.10189	0.867795	1.10721	1.14259	1.433	1.34061	0.74054	1.55794	0.871654	0.545464	0.638901	0.420497	0.766391	0.701805	0.862699	0.953981	1.09116	0.867968	1.17512	1.67931	1.52855	1.83552	2.29266
Cre01.g025750.v5.5	5.61122	9.24219	5.07174	4.51045	5.93027	5.67093	3.44654	2.66857	5.20376	8.39679	5.60319	4.26542	3.1361	4.10263	4.26405	6.85284	5.4001	4.01912	3.18675	4.39965	5.58658	7.7548	8.41325	0.671773	0.752726	0.262137	0.15815	0.240888	0.472781	0.360361	0.061683	0.0340624	0.545779	0.051739	0.0797532	0.0765532	0.219534	0.0612475
Cre01.g025850.v5.5	7.14193	10.6626	9.13635	8.74669	11.1307	9.12946	11.1283	5.92803	9.05806	6.79976	7.68371	10.021	9.72944	7.80495	12.0398	9.40288	10.4138	7.53247	6.95214	10.5479	7.66031	5.721	5.28288	5.29926	4.9756	5.67295	13.6604	11.2287	5.61938	7.37846	10.9835	7.05949	7.25275	8.82278	7.17538	6.29019	9.86793	10.6279
Cre01.g025900.v5.5	2.49665	1.95756	2.38926	2.27446	2.15975	1.97247	2.93876	2.42967	2.61144	2.93206	2.19368	2.2083	1.84129	2.13448	2.00119	2.48853	2.56367	2.65112	2.96973	3.31249	2.20279	3.7196	2.60293	1.22327	1.62523	2.1679	1.87188	3.63098	1.03022	1.02069	1.27449	0.950071	0.947198	1.01465	0.492881	0.994031	2.64843	3.23436
Cre01.g025983.v5.5	7.80339	8.49258	8.95939	8.04206	4.54536	8.49159	7.65992	7.11824	8.07573	6.90536	6.07388	4.49443	5.25286	6.16243	5.23224	4.13535	5.36882	5.93565	8.00111	8.09331	7.38289	5.13034	6.55902	5.85071	7.92777	5.42858	6.11194	3.33805	1.50587	0.549749	1.96855	0.272521	1.30555	0.483784	7.417	0.670335	2.03675	1.1789
Cre01.g026016.v5.5	18.4987	20.1602	19.9347	15.49	19.9791	18.3267	17.314	16.5824	18.9402	25.0465	20.8961	16.211	14.8424	22.9694	24.1615	20.3138	21.7556	19.6919	21.5305	20.0971	16.6442	22.6158	27.2457	14.3004	14.0857	13.9992	12.1246	15.5418	7.10404	6.17599	7.89529	8.75427	8.72276	10.1529	11.2411	8.07767	23.8768	23.5672
Cre01.g026100.v5.5	6.81484	7.00007	6.87013	7.95369	5.24862	8.4829	6.37397	8.31763	5.50758	5.52901	6.41066	6.27169	6.8298	5.69578	7.46466	3.38782	4.49401	6.30324	4.92585	5.75566	6.70646	3.78221	5.76513	10.1006	9.89948	8.71868	10.4166	6.75358	5.52192	5.26089	3.68747	4.31396	3.99381	5.13217	2.96016	3.93144	5.49849	5.49435
Cre01.g026150.v5.5	1.42001	1.41595	1.01238	1.35926	1.68771	1.55586	1.89934	1.7972	1.2067	1.50815	1.46468	1.59308	0.985858	1.47606	1.47869	1.28429	0.891002	1.09693	1.27631	1.28249	1.40837	1.29877	1.05931	1.09751	1.32483	1.74398	1.2658	2.22359	0.239648	0.292416	0.539535	0.218011	0.195729	0.282092	0.152521	0.333068	0.911995	0.9681
Cre01.g026200.v5.5	3.6351	6.19917	6.76061	13.1044	11.3744	13.7815	11.3383	7.14352	11.0622	10.8312	12.778	7.14169	11.0909	4.62363	4.27068	9.23597	8.91536	7.382	9.12493	11.4896	10.4365	10.257	11.4856	4.50832	7.3458	9.4726	14.1525	8.92372	2.45114	4.4716	4.83724	3.47937	2.64866	3.37215	0.112848	3.2696	0.954072	1.691
Cre01.g026250.v5.5	6.83658	6.97077	6.0329	6.97832	7.61371	5.91119	8.77502	8.46527	7.108	7.32269	6.97309	13.9251	8.97492	9.56719	9.3167	12.4585	8.87303	8.38247	7.52171	7.54303	6.80145	8.41359	7.14645	5.1459	6.37481	7.43056	3.48894	6.35887	2.08079	1.69111	2.64702	1.94966	3.03541	2.71277	3.01736	2.7704	6.47842	6.32882
Cre01.g026300.v5.5	2.93685	4.05578	2.83324	3.33724	3.22704	3.15587	3.61274	3.57347	3.33613	4.09481	2.80965	3.01028	3.65148	2.9363	3.61746	2.66869	2.94261	2.93946	2.74496	3.59208	2.53054	3.61981	3.71265	2.48635	2.309	2.57367	4.17168	5.46698	1.38103	1.31401	1.3635	1.49533	1.48788	1.41595	1.32813	1.67423	3.73151	4.03231
Cre01.g026400.v5.5	1.28974	1.44252	1.28173	1.22103	1.23383	1.47555	0.908149	1.17262	1.67326	6.08241	3.06947	0.812197	1.45963	0.708844	1.22595	2.4856	0.883624	1.91985	1.19494	0.455066	1.35822	3.26499	4.02715	0.627277	1.17814	0.435153	1.33892	1.73281	0.892772	0.780054	0.485377	0.898486	0.989961	0.740073	1.25373	1.21219	1.53061	1.52509
Cre01.g026450.v5.5	37.6543	41.6681	36.8042	42.5134	30.3385	36.2372	38.8365	39.8147	33.0918	44.7696	44.6082	40.0226	37.6976	25.5679	26.2477	27.7788	21.6738	33.5941	31.0328	30.7604	47.4103	38.2833	33.6883	38.0716	40.7646	31.1731	25.5117	23.8862	43.0856	55.3823	42.203	63.1249	57.1046	65.0009	37.4952	56.2298	44.639	43.2582
Cre01.g026500.v5.5	9.71118	9.08861	11.417	9.97527	7.62123	7.4892	10.3525	17.0629	9.3954	4.55349	4.0604	7.89373	7.58382	8.5239	6.30894	5.18091	5.50841	13.83	7.42159	10.6118	3.26544	4.09892	3.63812	15.6579	11.6164	19.4126	5.78603	3.9169	5.21387	8.70679	3.58778	8.50639	6.16044	9.36539	9.63646	7.74606	0.582039	0.562925
Cre01.g026550.v5.5	19.8126	17.8441	20.5618	14.5514	13.1191	14.0684	17.1451	12.3441	17.0313	13.4196	14.1144	13.461	13.0689	17.1114	11.1493	6.77763	10.2329	9.2143	14.0283	12.3565	12.5062	8.60387	13.9759	21.8417	21.7256	28.3343	23.3354	15.3576	34.6846	26.0517	26.6566	25.6399	37.676	25.02	39.4711	29.4271	37.9186	34.6146
Cre01.g026600.v5.5	176.475	173.678	186.431	203.87	137.507	160.79	168.517	133.375	154.245	153.212	162.51	139.212	129.465	152.387	127.563	140.88	133.128	141.801	145.291	166.896	155.698	155.682	168.354	264.142	218.647	208.672	320.039	164.831	140.047	181.349	109.068	143.183	153.132	153.299	92.2908	144.666	106.342	99.6679
Cre01.g026650.v5.5	2.02004	1.68466	1.78851	3.31248	1.52505	2.46559	1.68824	0.737982	2.1733	3.14011	3.03949	1.48204	1.10237	3.149	0.604098	2.75042	2.00874	1.77981	2.06085	1.37073	2.22712	3.11406	3.24932	2.67232	2.02216	1.83283	1.54426	1.47131	1.55383	3.46513	2.10326	4.55608	3.01604	4.36449	3.13985	3.425	3.6519	3.54379
Cre01.g026900.v5.5	7.96263	5.86271	6.51198	10.0231	4.8863	10.1039	10.512	6.56714	11.6862	9.32755	7.86715	12.1189	14.9021	8.87427	10.521	7.02303	7.96508	9.30315	9.96815	9.91368	11.558	14.8266	12.8406	5.38483	7.41855	4.81828	1.45393	3.55926	5.84609	3.42791	4.39206	2.56075	6.70194	3.23925	8.79917	3.20928	6.65372	6.6108
Cre01.g026950.v5.5	2.22569	2.41285	2.46515	3.60637	2.87481	2.6382	3.90482	2.71793	2.27573	2.42629	2.64334	2.09871	2.71622	2.38113	1.55168	2.4121	2.74873	2.64813	3.23629	2.53089	2.54617	3.11842	3.0472	1.42583	2.1299	1.10357	1.54765	0.850694	0.860567	1.19137	1.3123	1.52318	0.976636	1.4309	0.880232	1.1915	1.56092	1.70093
Cre01.g027000.v5.5	4771.57	5517.55	4409.07	5292.86	5514.65	5959.34	6621.23	5143.66	5776.22	4305.86	5559.4	8211	7237.82	5734	7249.62	8192.48	7836.07	7008.29	6844.54	7013.78	7167.95	4100.57	4428.03	3599.15	4593.16	3412.81	7979.21	4589.83	8348.7	5621.41	9037.96	5884.07	5437.1	6935.58	4849.57	5989.18	5916.92	5730.88
Cre01.g027050.v5.5	69.6877	86.0318	79.035	128.118	103.284	81.556	119.005	161.213	72.7893	69.9882	73.3593	114.588	97.3616	88.582	76.325	103.812	101.618	107.305	90.3131	82.9677	98.9273	63.7805	57.4742	97.0719	103.76	64.8852	47.0465	64.4812	57.214	47.976	52.1271	48.2224	54.4421	61.4456	43.1172	56.9633	29.9269	29.533
Cre01.g027100.v5.5	13.3433	9.42668	10.4093	8.29749	10.4476	9.80009	9.32177	8.30583	10.044	9.798	8.54253	10.9133	11.6187	13.0652	8.55484	10.231	10.655	7.35634	12.1041	8.49788	10.967	15.2255	14.0281	23.8346	20.946	22.844	13.3329	19.78	15.77	20.1232	18.5967	16.2114	15.5707	21.2122	23.6702	19.7014	15.6511	15.8732
Cre01.g027150.v5.5	4.06958	3.52036	2.96975	4.18203	3.63268	3.88534	3.43117	2.59806	4.05048	2.69673	3.72036	4.38748	5.2649	4.10054	2.31459	4.00267	3.86758	4.6361	3.88999	3.26271	4.41089	2.70871	2.64057	3.19411	3.7302	3.28974	9.85736	4.5074	3.13405	3.73399	3.26051	3.52497	2.54235	2.77629	1.73305	2.24918	5.46108	5.35921
Cre01.g027200.v5.5	72.368	76.9976	100.575	62.9633	70.837	69.1676	74.0397	52.5799	71.6416	63.0999	50.9321	63.1619	50.5114	65.2659	60.627	54.2285	68.9974	63.5382	59.841	85.6202	55.2444	60.083	57.4634	207.168	205.184	230.38	230.203	103.301	67.3843	44.9766	48.7914	52.429	54.0847	55.9607	86.8619	62.8434	57.1888	54.1578
Cre01.g027250.v5.5	5.94334	6.26235	6.20091	8.05016	7.76177	7.44668	6.75969	8.18944	7.01303	6.64826	6.9234	7.95156	8.04763	6.69582	7.0461	6.96107	9.24062	9.4027	7.74653	8.77028	9.08908	7.06976	6.18183	8.5167	8.34121	8.14232	6.18794	4.20735	2.17507	1.25104	3.73871	2.07469	2.23069	1.53884	2.69159	2.11334	2.52428	2.5437
Cre01.g027300.v5.5	14.7216	21.5009	21.9453	27.0702	13.6849	21.7088	38.4799	17.7649	36.2693	113.796	67.8722	39.6243	32.5955	23.7757	27.1335	25.8384	21.1276	32.989	42.2732	46.5235	53.7807	62.7819	47.7001	13.5688	13.5174	12.4584	11.4624	1.14485	3.41268	0.814702	5.50098	0.995393	6.0553	2.20434	12.9307	11.9926	2.44532	1.78286
Cre01.g027400.v5.5	1.26413	0.935239	1.38824	1.55682	1.13376	1.46078	1.44941	2.64406	1.19957	1.22112	1.54345	1.16315	0.894769	1.27809	1.42304	1.30519	1.50702	1.44629	1.67037	1.44596	1.68109	1.39597	1.44996	1.01958	1.46613	1.69473	2.8777	1.0566	0.267763	0.523861	0.628053	0.72807	0.601075	0.671293	0.585979	0.777763	1.53117	1.49678
Cre01.g027450.v5.5	6.14904	6.86807	4.89154	6.87019	6.6506	4.68032	6.01885	3.34071	5.25441	6.18523	6.3832	5.35949	5.6907	4.81416	4.75979	6.86934	4.21161	6.18645	4.81177	5.57232	5.79012	5.72495	5.71896	10.2337	9.42543	12.759	11.8933	6.31603	2.55887	5.31005	1.97725	3.84694	3.11212	3.55606	2.45641	3.89307	7.3768	6.8355
Cre01.g027500.v5.5	3.34887	1.6517	2.20083	2.1159	2.74745	1.52496	4.38371	5.59353	1.53996	2.84185	2.32441	3.06918	3.36727	2.58271	2.66525	4.21344	3.77494	3.05387	2.47248	3.23963	2.71383	2.34189	1.47702	3.61742	5.39875	4.22928	3.7853	2.4486	0.7809	0.83121	1.06561	0.522828	0.876125	0.660251	0.260231	0.828829	1.69284	2.21485
Cre01.g027550.v5.5	24.2007	21.2166	17.746	32.6542	39.4853	30.0063	29.8128	53.7473	25.8541	24.8464	30.4772	37.451	38.0321	42.0547	33.6736	45.454	41.8815	41.6626	35.465	25.9247	55.5423	22.6631	15.3066	10.771	14.1967	7.63678	10.2852	19.7322	18.3402	36.5291	29.5563	36.0889	22.4847	28.9483	7.91151	20.6959	20.6823	19.4909
Cre01.g027600.v5.5	1.08641	0.587247	0.730686	0.849765	1.367	0.977658	0.811809	1.47565	0.850061	1.06195	1.5136	0.948889	1.20339	1.57416	2.27046	1.76342	1.40033	1.25846	0.810203	1.30921	1.08371	1.28993	0.953203	0.235907	0.650672	0.538144	0.529722	0.856013	0.788033	0.565106	1.28099	0.730856	0.372772	0.67092	0.121171	0.649046	1.18611	1.68103
Cre01.g027700.v5.5	3.70908	4.31748	3.53458	2.84668	4.32498	5.57854	4.41556	4.98679	4.48244	9.95302	5.94278	4.93732	5.42534	3.22534	7.78524	7.41164	6.25227	5.17039	4.72659	6.1969	5.9859	7.88162	9.48054	1.65939	2.7544	2.03272	5.14282	3.4547	2.92268	1.22039	1.59933	0.972034	1.38737	1.32295	2.10858	1.0115	2.25151	2.78836
Cre01.g027764.v5.5	3.1481	3.07396	4.13262	3.08136	3.08556	3.77565	2.09277	3.84737	3.63111	2.77887	3.99069	2.42367	2.23107	2.84881	1.57177	1.16504	1.73501	2.05758	2.87559	2.50806	2.3846	2.10205	3.41516	4.27359	4.70061	5.10193	3.46566	2.77829	1.91162	1.74695	1.31781	1.77691	1.47833	1.20823	2.31171	1.87665	4.98518	4.99809
Cre01.g027800.v5.5	48.6898	40.5686	53.8242	58.9693	54.3465	43.3289	54.8817	72.9989	42.7432	37.4891	50.4204	57.0562	66.5209	64.4039	68.8494	59.5109	57.46	58.4548	55.1188	41.8374	55.0651	39.6141	31.0172	79.3278	73.6154	78.3085	71.1171	43.5247	27.5539	59.4135	61.2779	63.2206	49.7922	49.7624	29.3799	44.5755	62.7103	61.1745
Cre01.g027850.v5.5	5.703	6.20167	6.61221	6.59741	4.93343	6.64489	4.12851	2.44853	5.84349	5.65575	4.84446	2.3855	2.92609	4.02993	4.31004	3.10703	3.9196	4.75238	4.01004	7.2092	3.2151	6.19252	8.04502	13.4723	10.9265	14.2535	21.0048	7.49143	2.735	2.01626	5.49944	2.03827	3.56586	3.0573	3.88874	3.33798	3.32632	2.51108
Cre01.g027900.v5.5	15.1154	18.0329	15.7123	11.3169	12.6248	17.4405	12.3536	7.38478	20.8884	14.6093	13.0362	28.7583	10.13	17.1879	13.9123	8.67382	12.1435	12.2097	11.0315	18.4657	11.1373	16.9071	26.5495	18.1718	11.9204	25.2666	21.5124	13.2808	10.1983	3.58079	10.5669	5.54341	10.4984	10.2499	13.4335	9.08371	7.69761	9.53302
Cre01.g027950.v5.5	54.2124	62.3137	52.3678	50.0551	42.2977	57.8583	51.7022	39.3348	59.3855	34.6768	36.1839	33.713	33.7863	28.8175	37.0852	29.5261	32.3278	34.0341	36.6511	46.6294	36.4453	31.8473	34.2582	23.2915	33.5536	19.809	24.4453	19.5272	54.6952	47.353	53.8689	47.7408	61.4399	31.4902	44.8307	41.8468	20.8134	17.1466
Cre01.g028000.v5.5	1.14929	1.26722	0.696003	1.456	0.782936	1.54351	1.44453	1.52657	1.68084	0.96168	1.20871	1.39009	1.18156	1.27318	1.46128	1.12065	1.6641	2.37845	2.22738	1.04126	1.43115	1.85132	1.8198	0.356344	0.304218	0.247197	0.223705	0.170369	3.32708	3.90564	3.06812	4.12085	2.59986	2.4833	2.91553	2.07552	0.679319	0.541493
Cre01.g028101.v5.5	16.6699	18.4091	20.2787	16.6085	22.8605	19.2557	28.2699	21.1983	20.4988	23.283	18.3016	20.9589	20.7557	16.3167	19.981	25.5723	24.9013	23.6393	22.5156	24.4678	23.0854	37.8702	27.5093	20.6513	17.4494	19.235	15.5838	24.655	12.5212	10.5193	7.3364	11.7153	8.14874	14.5096	9.48399	9.59312	9.70134	8.84257
Cre01.g028150.v5.5	19.9762	21.6468	19.4399	20.6825	17.3524	21.6072	25.9273	19.6065	20.9177	18.2111	14.782	19.5746	20.9406	18.2766	13.4957	14.0568	16.4811	17.236	16.9804	21.3312	20.7449	23.2447	26.1256	32.7391	32.1342	22.4419	28.8021	25.2472	12.8822	14.3004	9.54598	10.8216	9.66322	13.6763	13.0274	12.7747	10.3777	10.3658
Cre01.g028200.v5.5	62.4787	62.9626	67.6408	37.7987	58.8883	56.1043	33.7244	45.4634	58.7607	94.1802	60.0888	25.393	31.3542	31.6275	47.5938	33.149	36.6531	36.4977	41.318	35.4332	37.5098	127.079	159.964	54.53	41.3473	54.757	34.3618	95.25	22.0449	30.8516	17.6725	33.7951	26.3482	38.0942	32.6549	31.6912	45.6099	39.2616
Cre01.g028250.v5.5	14.9783	13.0222	11.1494	15.0901	16.1583	14.9066	18.8365	21.5167	15.2931	24.4197	18.4717	20.969	18.4433	17.8686	15.28	26.6671	25.0751	18.5962	19.6451	17.3812	20.4548	25.2974	20.0068	16.4638	19.7274	14.1504	9.37553	10.4955	9.75278	3.7382	6.57742	7.64261	9.23905	8.8274	16.4953	11.6953	10.3479	10.2017
Cre01.g028300.v5.5	47.1465	55.2289	55.2151	47.3966	44.6776	42.0207	80.7601	32.698	44.8075	35.519	36.4035	53.1189	49.7332	34.9173	46.7205	56.9143	55.5206	43.3018	36.1616	60.3273	32.0607	37.106	29.8553	94.1942	87.8944	68.5102	106.53	64.0158	28.5245	25.779	32.661	26.4003	28.3595	42.2517	42.5447	27.7052	14.7977	16.0608
Cre01.g028350.v5.5	7.00281	5.03317	5.8823	7.01248	8.16366	8.01989	9.7198	8.67615	7.22015	7.9369	7.84968	9.61141	11.1313	8.65973	6.44706	14.8705	11.0608	7.94489	7.83735	8.27859	9.24379	11.9413	7.44248	5.30751	4.40167	3.96885	7.14008	6.88414	2.84023	2.16748	4.66398	2.4263	2.31802	2.60668	2.14235	2.67667	2.97338	2.68134
Cre01.g028400.v5.5	2.09196	2.55458	2.74387	2.2835	2.19116	1.63764	2.19281	2.98578	2.03269	2.52319	1.96518	1.70722	2.08844	2.73453	2.2433	1.20552	1.35992	1.71988	1.66973	1.67691	1.84482	1.54346	1.84923	1.51929	1.82784	1.30523	1.2032	2.36409	0.743953	0.722671	0.924566	0.884023	0.805267	0.472895	0.616465	0.649354	2.74998	3.13705
Cre01.g028423.v5.5	1.81515	0.556257	1.60063	0.442515	0.849242	1.02653	1.32204	2.09428	1.389	1.53723	0.987332	0.37896	0.619749	1.13812	0.730338	0.358969	0.85445	0.991073	0.868253	0.732661	1.46166	0.96065	2.1384	0.760964	1.14772	0.615878	1.55262	0.404253	0.894066	0.657308	0.648729	0.927914	0.801927	1.01273	0.565967	0.899083	0.828938	0.5242
Cre01.g028450.v5.5	7.74144	8.54857	7.3718	7.43798	8.55295	6.74658	7.49087	6.4636	5.67747	5.30875	8.48712	6.5186	5.11473	6.27948	6.78777	6.01939	4.46223	5.46814	4.92527	5.25898	4.52822	4.50884	4.68467	12.0811	10.4158	12.4856	6.35695	9.63016	3.71578	4.84922	4.32995	3.30002	4.04583	3.30191	0.847251	4.0546	7.26394	7.71594
Cre01.g028500.v5.5	5.60578	3.47288	6.44218	3.8039	3.32868	3.89333	2.4853	3.20905	3.43746	3.35944	3.1564	3.40055	4.34067	5.17297	3.95413	2.66331	3.89009	5.17943	4.01954	3.44399	3.59708	3.28956	4.15604	5.93196	5.43224	5.20009	4.88552	2.82093	2.43742	2.8648	4.28604	4.03308	4.8907	5.06566	6.73605	5.48425	7.82905	8.43081
Cre01.g028550.v5.5	3.51909	2.20973	3.76399	2.79837	2.0742	3.10596	2.76309	3.73368	3.03206	2.4937	3.22489	2.13665	1.9279	2.70447	2.65914	2.00067	2.76371	2.45677	2.90641	2.0472	2.01507	2.44238	2.35059	4.90692	2.7282	7.28709	5.10847	4.11843	2.7803	4.31619	2.73026	6.10042	3.49188	3.95643	3.56903	4.5051	11.1523	11.1506
Cre01.g028600.v5.5	6.1834	6.01371	6.9216	5.3855	4.6554	6.6078	6.61276	6.72157	6.14078	6.51166	6.44801	12.1146	8.43232	6.27402	7.49984	7.84472	6.60673	7.46356	5.31773	7.13242	6.18049	4.15725	5.19173	12.9498	12.0292	12.7156	9.41742	7.23478	6.58934	3.18805	6.37752	2.73717	3.14824	2.84871	2.52914	2.31297	4.33286	4.91723
Cre01.g028650.v5.5	26.5505	25.6333	20.85	24.4523	27.4826	24.2177	23.732	32.1932	23.3057	35.6607	29.6169	35.8444	40.3436	29.8023	39.8668	45.1071	39.2014	35.4375	27.2119	27.1497	30.1555	41.7913	29.5925	18.7775	17.2147	18.6911	19.7077	25.3378	11.4733	7.72227	11.301	7.67798	8.82018	9.38141	7.89879	9.6762	16.9287	17.4596
Cre01.g028713.v5.5	3.36504	3.45146	5.22362	2.95862	2.76202	3.28954	1.90162	4.37456	3.71154	4.17859	3.7994	3.67335	3.34233	6.344	6.16479	2.36041	1.80304	3.39172	4.64143	3.0686	3.72848	2.33738	5.18202	27.0893	21.499	23.8	10.2766	5.8432	11.7014	13.939	5.95272	9.02334	8.383	9.61536	11.4382	12.7663	21.2022	19.4445
Cre01.g028777.v5.5	0.627079	1.36441	0.623187	1.08542	1.17171	0.786849	1.39618	0.193846	0.708385	1.17831	1.38386	0.568043	1.01354	1.6543	1.51997	0.88049	0.3811	0.3039	0.833354	2.173	0.86914	1.02711	0.706078	2.02206	1.69972	2.64391	0.0976594	0.01	3.57784	3.03956	1.041	1.42151	0.977387	2.37534	3.0027	3.28061	0.542142	0.756259
Cre01.g028850.v5.5	25.1411	21.8231	21.2916	39.1104	26.2684	31.7695	24.8477	33.5367	27.7246	26.1623	36.7872	32.9911	37.287	35.6856	28.3879	38.6264	36.9071	42.7723	34.7427	36.4254	39.7697	17.0878	9.53867	37.1906	58.2155	18.386	36.1711	49.6641	25.7937	21.9705	44.6892	30.8887	31.965	27.306	22.74	30.4724	112.263	112.229
Cre01.g028900.v5.5	3.50029	2.93056	2.53522	5.08042	3.54117	4.07572	5.07055	4.9058	3.25521	4.90501	6.25166	5.59401	7.60189	4.93985	8.60244	7.08064	3.96569	4.6477	4.77433	4.66561	5.80734	4.6586	3.79333	2.57524	4.5227	1.78652	4.61925	10.9759	0.772632	2.70768	3.02871	3.52867	2.49817	2.70359	1.2596	2.8412	11.253	10.5186
Cre01.g028950.v5.5	19.3204	11.4468	9.97851	17.1057	17.9112	20.8999	17.2087	21.9064	16.6328	35.9292	37.9574	37.1344	44.8998	40.7013	57.9578	72.7827	62.449	39.874	36.3968	27.7573	42.2651	41.1765	24.0808	1.91813	4.32925	1.59058	4.29004	18.0365	7.67595	10.3992	8.68818	10.6414	6.79062	9.47008	6.12589	9.26593	14.8086	15.6077
Cre01.g029000.v5.5	18.7021	24.9693	32.5659	10.4825	15.1747	11.7336	12.9201	8.16596	10.5138	17.2969	15.2716	10.6501	8.15685	9.03178	10.971	8.0403	9.89759	9.79052	7.0834	11.8809	7.30022	9.7123	8.6287	218.575	179.692	185.534	87.1184	34.1348	3.87226	0.56488	1.61804	0.913454	1.34624	0.871537	1.50205	1.49316	0.910808	0.703677
Cre01.g029050.v5.5	35.2057	40.5925	48.3566	30.1822	41.2489	37.2975	72.6024	33.9959	39.7183	28.1377	32.3977	41.9502	33.5749	38.4323	31.8539	39.5484	42.6621	29.8303	32.1714	56.4447	30.0778	27.4894	26.8129	38.7733	41.3037	43.4422	35.2747	37.2228	28.2586	18.7385	25.6769	21.226	20.2001	27.1476	32.6978	20.9864	16.6326	15.4747
Cre01.g029100.v5.5	5.45119	5.31529	6.57492	6.53652	1.93461	4.58928	2.67703	2.30441	4.68678	3.93961	4.78112	5.5634	4.30293	5.83835	2.21832	1.2357	2.54826	4.36516	4.95339	3.35339	3.06737	3.63611	3.85962	4.43007	2.72307	2.68589	1.81391	1.08059	7.54648	5.24861	1.94058	3.6497	7.02975	4.40043	9.4669	5.37638	8.61038	7.52971
Cre01.g029150.v5.5	9.45292	12.2812	11.0328	13.0426	11.5243	10.7408	12.2167	12.1048	15.8907	6.86744	7.61066	8.16923	10.0874	9.74131	11.0616	11.5753	8.72501	8.74413	10.9962	11.135	8.33149	8.79007	11.7135	11.8146	9.93893	8.67678	12.923	10.1098	12.4994	12.5027	8.80307	11.9841	10.912	14.5999	32.6597	12.6598	13.1867	9.31334
Cre01.g029250.v5.5	22.8828	36.8872	56.9439	24.4424	30.3914	22.9085	59.257	19.2253	25.7801	17.8094	12.273	23.6186	20.5289	18.6444	13.1527	25.0189	26.2671	20.556	16.7578	34.2974	18.6647	25.7714	27.2504	47.7669	38.9394	45.8308	61.1805	42.8254	15.6739	8.50397	6.96632	7.54831	8.21755	15.3558	16.7002	7.90263	3.51094	3.02533
Cre01.g029300.v5.5	84.2894	51.3134	53.9778	61.4658	57.4776	53.3527	77.3822	89.184	60.7795	53.7157	58.6153	109.57	101.082	107.722	99.5402	110.328	100.224	90.9606	96.3076	79.501	105.017	50.246	35.9382	22.9705	23.0152	18.3867	10.848	35.0798	120.036	144.394	127.909	118.734	100.435	103.137	57.8017	88.4446	140.324	131.657
Cre01.g029350.v5.5	7.39575	8.64826	6.46883	9.51445	7.72774	8.10673	6.23631	6.88867	7.71512	6.01286	6.36501	7.0105	6.36423	5.3262	6.99104	7.95745	9.22418	7.1987	7.08315	6.98509	6.24883	7.72245	7.13	3.93603	5.48272	3.28065	2.91215	3.98122	6.77491	6.42797	5.90394	7.48676	8.64965	6.05611	7.08836	7.13523	4.5678	4.10141
Cre01.g029400.v5.5	1.44704	1.75595	1.2072	1.72828	1.69806	1.88859	1.51549	1.53344	1.56983	1.18674	1.39911	1.30323	1.55858	1.30067	1.39092	1.49497	1.15423	1.42264	1.45067	1.66442	1.37508	1.21235	1.34286	0.832299	0.860859	0.828548	0.88922	1.0866	1.11596	1.07026	1.55784	1.19824	1.1675	0.920117	0.821795	1.04336	1.16127	1.33679
Cre01.g029450.v5.5	11.168	11.0452	10.6812	8.18074	8.03164	8.36853	8.43596	8.0085	9.25628	7.68029	8.92355	7.2941	7.13283	9.0338	7.48579	4.5607	6.91398	5.37203	5.78985	6.96497	6.12609	5.44758	7.0815	10.0444	8.24393	11.3402	16.7908	9.63214	5.57199	8.13101	8.55392	10.3384	10.2057	8.67182	10.5058	11.2302	19.9223	18.432
Cre01.g029500.v5.5	6.46824	8.51435	7.49944	8.32991	10.4393	7.30166	8.68085	8.13663	6.67958	8.85679	6.94616	6.36344	6.93949	6.60394	6.70974	8.11475	9.31191	9.06195	7.93595	8.41765	8.94324	9.3481	7.1388	11.2361	10.2312	9.32875	10.0106	9.9702	2.36422	1.71401	2.67629	2.54892	2.15218	2.34315	2.62687	2.79208	4.75438	5.80872
Cre01.g029550.v5.5	6.21268	6.87431	5.43541	7.57726	8.21177	6.98068	6.08055	7.49816	5.3329	8.11584	7.71857	7.5905	7.54163	8.17936	8.04694	11.011	8.91471	8.30313	7.83345	7.32197	7.98456	9.58942	7.91665	1.31976	1.6503	0.996278	1.29148	2.92801	3.68525	1.87493	1.70204	1.72645	1.7897	1.80195	3.36018	2.59891	6.93491	6.95571
Cre01.g029600.v5.5	10.9388	16.8229	16.7538	10.9086	13.2478	11.1841	14.5652	15.2723	14.0692	15.5428	12.5669	8.37799	9.14568	6.86559	8.37836	10.2185	9.98444	8.14366	10.2032	13.9059	9.63184	18.8019	22.1755	8.83967	10.3905	10.7862	7.46545	11.9346	3.2043	2.97349	6.61618	4.47151	5.48524	5.43776	4.41723	7.86565	3.6247	2.87765
Cre01.g029650.v5.5	10.2705	14.2045	13.415	15.759	7.41413	10.6199	16.6715	10.3327	12.0717	10.0788	9.74075	14.9747	18.1708	11.1874	15.5437	14.9759	13.9748	14.6739	11.9805	14.1283	12.9432	11.9462	9.38615	16.1687	17.2418	9.29081	10.5432	9.60677	5.82723	4.11095	7.13701	6.21574	6.21004	7.63632	6.55058	6.78611	13.3703	13.8352
Cre01.g029700.v5.5	151.277	913.319	783.06	625.511	224.476	204.043	800.343	183.218	304.286	112.03	107.464	244.977	203.373	217.324	274.343	325.74	272.388	212.53	160.575	550.634	133.039	145.49	100.704	103.688	150.909	116.091	54.1397	61.2484	100.097	126.929	39.4737	121.422	43.6231	213.305	72.6801	152.003	17.1211	16.0946
Cre01.g029750.v5.5	7.38147	12.8545	9.52564	14.1791	11.2378	13.5839	11.4663	12.4808	13.9597	8.54935	8.27239	8.18528	7.8623	7.59714	6.42998	6.75575	6.49618	9.01019	10.16	11.8783	10.5325	11.3287	13.3235	16.5956	19.5208	10.4603	8.61439	9.39714	13.87	20.8291	15.4919	16.3945	15.6871	13.648	10.3683	13.8919	6.79573	5.9852
Cre01.g029850.v5.5	18.6451	20.0793	22.4791	21.2361	22.3147	18.3435	21.7313	19.4704	18.0053	22.8587	18.0565	18.0011	15.4987	13.5049	18.2498	17.2807	15.6192	22.524	21.969	22.1239	15.7473	20.0787	19.3596	25.8029	21.5161	23.1772	19.3736	14.0805	12.6014	9.03277	19.8688	13.1787	15.663	20.0666	29.939	22.6356	10.3469	9.23316
Cre01.g029900.v5.5	3.71555	4.7088	4.04666	3.37797	3.2509	3.50141	3.51816	3.43399	3.8465	4.70193	4.21694	2.90366	4.05254	2.83807	3.61688	3.19411	3.02949	4.04164	4.0868	3.87131	3.52078	4.23741	4.37268	5.31655	5.06766	6.10608	5.62026	3.01337	1.43787	1.15601	1.72095	1.42681	2.1498	2.00529	4.0075	2.72536	3.10624	3.01826
Cre01.g029950.v5.5	51.6633	71.2218	71.5222	102.168	62.8026	68.3024	75.8546	112.861	66.2968	66.9536	77.2205	84.9004	86.6802	76.4513	77.9363	72.7432	71.6844	98.5088	80.9187	73.9113	102.024	61.5349	56.0768	89.3227	99.7847	47.2707	134.879	93.1277	4.50402	10.5395	10.9288	3.74945	7.27402	9.34052	5.6053	6.15263	55.933	52.6983
Cre01.g030050.v5.5	138.461	122.776	148.45	191.261	170.234	151.911	171.348	251.945	152.621	112.784	168.478	162.219	181.261	178.247	175.038	161.298	156.267	168.595	183.081	168.714	202.731	104.533	109.519	213.706	240.172	181.755	162.262	155.727	168.236	337.907	247.875	290.657	191.696	264.072	66.5337	218.256	213.012	221.148
Cre01.g030150.v5.5	5.24202	4.92396	5.04279	4.76277	4.74507	4.1132	5.06005	5.46629	3.93276	3.08632	3.162	4.82334	4.22763	5.16282	2.2508	3.07501	3.37645	4.15443	3.61219	4.60245	4.50462	3.00344	3.20416	4.85428	5.52954	4.38963	4.8105	3.99328	2.60413	1.34112	0.822683	1.16807	3.58008	1.65333	5.5545	1.9813	4.62328	4.51867
Cre01.g030200.v5.5	54.3066	59.0134	46.1812	55.5906	48.4297	58.3094	52.4017	54.7357	62.2959	43.4171	48.7381	38.1922	42.3867	46.1963	38.3007	43.5393	50.2768	41.1545	44.4953	44.8016	38.916	46.9708	64.3173	31.4097	32.9416	25.6879	47.4673	50.9635	119.422	104.764	111.702	91.5841	93.941	70.7013	80.9952	82.1138	71.5604	67.6987
Cre01.g030250.v5.5	18.4628	17.8319	17.3122	19.7109	18.5164	21.9605	22.461	18.9766	22.2436	16.2361	16.9981	23.9032	23.2647	21.4276	21.6179	22.5519	24.4585	22.3757	23.0891	28.1455	23.2378	14.463	11.3278	18.7129	16.3647	16.622	27.8122	13.6507	8.67035	9.06107	13.7288	9.00759	10.6172	8.8272	8.83147	7.52811	4.93235	4.24696
Cre01.g030300.v5.5	16.9835	30.1656	23.5511	17.6231	18.6412	25.6597	25.8271	14.3639	24.6345	16.4031	14.0788	12.434	12.228	10.893	11.0079	12.5384	14.118	12.9813	12.6662	18.9133	14.1491	14.2971	15.0353	5.71358	7.26624	3.26156	8.56809	8.56283	8.25129	8.69825	16.5175	8.62584	11.7975	7.93465	7.12633	6.23364	4.21048	4.35197
Cre01.g030350.v5.5	6.80961	12.6936	7.89089	6.89819	8.59726	5.87235	8.6297	3.5761	8.74055	21.2188	4.43869	10.8691	2.82259	6.84937	7.05569	6.31689	8.34794	3.48239	3.29994	9.44475	2.77862	23.3814	25.2904	6.95633	7.68327	7.60055	15.8855	8.84141	2.67061	0.271425	0.537057	0.245234	0.978764	0.667392	2.89233	1.26833	0.994572	1.20503
Cre01.g030450.v5.5	4.86507	5.16703	4.36604	3.53225	5.10385	4.05125	3.21359	3.4066	5.05969	5.49884	5.14861	3.60577	3.68428	4.89803	3.87337	4.45057	4.46792	4.53615	4.32116	4.18589	4.54645	5.14198	4.85547	2.12096	2.07919	2.40984	1.97422	3.76076	1.71063	1.41825	1.48781	1.55932	1.59442	1.42521	2.20928	1.63935	3.52157	3.87657
Cre01.g030500.v5.5	28.1452	34.1302	28.5071	26.0386	36.6366	29.3692	40.0349	28.1094	35.4071	18.7372	22.2423	32.7269	31.0735	36.9808	36.5915	37.1311	35.3606	30.1494	26.5251	35.0272	23.9653	21.2713	20.6719	19.1326	18.4536	19.2591	25.7162	19.6583	20.529	17.806	22.9104	15.2918	13.4415	18.9398	29.7329	17.3389	26.6415	22.6702
Cre01.g030550.v5.5	10.4237	12.994	13.1842	11.0852	10.2616	10.0934	13.5963	9.95294	10.0791	10.2991	10.3373	10.0383	13.6485	10.4044	8.01678	11.2895	11.4839	13.358	11.512	11.1671	12.8728	10.3129	9.57863	34.2067	31.8694	28.7942	22.3017	15.5741	5.67602	6.8657	4.76781	6.81075	7.09888	6.01718	5.19928	6.91297	10.1022	9.35141
Cre01.g030600.v5.5	5.80472	7.11505	4.68337	7.16942	11.8178	8.37581	5.82813	9.93357	8.07519	7.26946	7.56628	7.20031	8.27425	6.83168	8.142	9.30393	7.0081	7.97512	6.70456	7.17749	6.97208	7.91407	6.84049	1.85519	1.99028	1.85065	2.6075	7.24207	3.01065	2.16372	2.50004	1.97568	1.06032	1.4408	1.75783	2.00078	4.91483	4.74226
Cre01.g030650.v5.5	1.29562	1.09236	1.34963	0.824796	1.47457	1.96849	0.358761	1.61651	1.57864	1.90655	1.32626	0.475627	0.522548	1.54426	2.49992	0.316593	0.331989	1.13459	0.991131	0.676245	1.37926	1.51903	3.18885	1.38099	1.79821	2.33678	2.06609	5.38073	0.622574	1.42599	0.97112	1.98627	1.67295	1.41273	1.49711	2.53416	2.81756	3.37021
Cre01.g030700.v5.5	2.59167	3.80145	3.06841	2.96876	3.45638	3.38533	2.99348	3.57689	3.22336	2.57913	2.32554	1.32236	2.01027	3.26085	2.37131	1.85128	2.37654	2.66986	2.44955	2.75434	2.57747	2.13301	3.03876	1.64495	1.44016	1.95539	3.99876	4.63611	2.56345	2.78587	2.50925	2.36247	3.04052	2.54261	3.36307	2.5258	5.43019	6.60104
Cre01.g030750.v5.5	1.6506	4.99863	2.52362	5.7652	5.56346	4.32257	3.00452	3.10896	2.76438	4.48906	3.76058	3.31839	3.03919	1.99431	3.32634	3.4926	3.36014	4.11231	3.42403	3.73243	3.39226	3.17422	1.81661	0.23206	0.339625	0.247213	0.28095	1.68355	1.95309	1.41849	1.70881	1.67347	2.50964	1.50619	1.90294	3.11817	1.32902	1.81361
Cre01.g030800.v5.5	20.7372	20.5471	17.0146	27.1837	12.3321	19.5539	20.9794	11.179	18.1472	21.2065	18.2361	21.7098	16.9601	17.8016	14.6699	23.6853	22.8774	22.7439	21.4887	21.0867	22.7915	20.1316	15.0484	19.5292	21.7531	16.4734	21.328	19.6315	13.2328	10.0567	7.81505	9.64723	11.0752	9.66396	10.3416	11.1867	21.2049	20.1447
Cre01.g030850.v5.5	17.7999	21.512	17.8213	16.0225	15.063	14.3131	14.4228	11.0704	17.2524	14.8791	16.9479	13.5005	15.1887	19.3763	16.6261	10.0982	11.1631	13.2831	14.3756	13.8786	10.5706	12.4983	13.1639	36.497	36.7607	37.5216	41.5979	23.3223	23.1014	17.6727	15.2607	19.0747	22.1607	19.7539	21.5777	22.817	26.8646	26.9722
Cre01.g030950.v5.5	16.4895	12.6451	13.1208	13.3473	16.0185	13.2113	11.603	9.04085	13.2754	12.7706	13.5232	9.08338	11.8335	13.8696	11.9116	18.3383	13.6266	7.55915	12.6678	9.76371	14.3807	13.6331	11.3354	12.9428	9.2486	12.5585	6.94047	15.2111	16.8208	15.3278	15.6693	17.3959	16.216	18.9008	7.50648	19.6619	8.24795	8.12939
Cre01.g031004.v5.5	26.8311	30.7526	29.255	21.6203	25.1468	25.6622	26.2418	20.1438	24.7975	32.2982	30.31	23.2514	26.3004	26.1921	29.2153	23.2761	21.8334	20.7853	23.2546	23.9938	20.8268	23.6826	30.6907	19.5469	15.6249	15.6503	15.5396	17.9171	10.5002	7.48001	5.28774	6.24458	9.96565	6.96598	11.9757	8.39124	20.1447	21.3813
Cre01.g031050.v5.5	9.64358	11.8015	9.96124	11.1968	8.91861	9.49421	11.9594	8.65165	9.58178	9.74336	9.32445	11.9706	10.0676	7.01136	8.08544	7.39582	8.78342	9.54912	9.16232	9.85461	9.13395	8.53913	7.66023	12.0994	10.3464	10.6113	10.1688	8.31321	6.52714	6.34956	7.04063	6.28885	7.46827	8.07678	11.8149	8.68738	9.01746	9.06096
Cre01.g031100.v5.5	129.501	131.445	107.549	116.109	110.061	150.008	137.014	119.761	137.924	135.942	121.092	170.887	173.958	141.657	209.87	226.471	207.322	203.269	204.838	167.485	213.763	125.45	112.3	107.799	112.247	77.2934	140.261	116.027	180.034	163.563	147.777	117.094	146.255	106.618	140.503	104.604	151.859	140.2
Cre01.g031200.v5.5	16.9084	18.1814	15.106	16.1459	15.1283	18.4636	16.7134	17.899	18.5368	17.7408	15.5965	17.2535	15.0499	14.2623	15.6953	14.3998	15.1879	15.6422	16.6601	15.332	15.638	21.1074	17.4681	23.8141	18.4501	21.9215	14.836	16.0231	16.3618	18.7248	13.8067	15.3808	12.9259	14.1838	12.0496	15.4581	16.1411	14.6672
Cre01.g031250.v5.5	8.16542	7.57896	9.16747	9.40899	8.43047	10.6335	6.62537	9.07325	9.18852	6.05432	6.47738	7.37852	12.6364	14.6276	7.75637	16.1821	12.4054	14.2594	15.1854	14.7662	14.2232	12.7578	11.7145	34.1213	26.8807	29.0519	41.3782	25.8709	23.54	24.8218	26.7764	18.9568	25.4981	25.3155	26.2594	25.3377	16.1708	16.4489
Cre01.g031300.v5.5	1.47465	1.09781	1.72274	1.39343	1.05853	1.20569	1.75206	1.28511	1.44306	1.04647	0.90013	0.684705	0.869205	0.866517	1.17472	0.966759	0.750688	1.38094	1.21614	1.16584	1.19589	1.43592	1.57715	2.54229	2.57126	2.57783	6.27794	3.43961	0.735627	1.68431	1.59391	2.18558	1.72888	2.26535	2.30647	2.30457	3.65407	4.54138
Cre01.g031350.v5.5	2.39244	2.29473	2.67767	2.04198	2.36296	2.21506	2.93611	3.42855	3.03	1.96404	2.44764	2.78312	4.39715	3.14042	1.61866	2.84467	2.98162	3.54534	2.98392	3.84704	2.59561	1.55537	1.68131	0.441711	0.324632	0.829309	0.144674	0.844719	1.33507	0.734758	0.185905	0.169114	0.197057	0.212127	0.538765	0.362734	0.238501	0.182107
Cre01.g031500.v5.5	1.66242	1.78268	1.77705	2.37989	2.03025	2.01586	1.70569	1.61942	2.45737	7.33689	3.37582	1.79467	2.14473	3.86968	2.40659	2.02692	2.2071	1.94052	1.93904	1.95528	2.12988	6.54149	9.41543	8.67445	6.33071	6.10557	0.674352	0.795208	0.847165	0.305476	0.29892	0.312092	0.779636	0.135087	1.71293	0.851182	2.59707	2.98247
Cre01.g031550.v5.5	1.16597	1.54272	1.07353	1.43709	1.61974	1.60288	0.997513	1.1926	1.402	3.30245	1.85414	1.1155	1.28653	1.63974	1.24684	2.11331	1.90151	1.8002	1.64571	1.49706	1.93093	3.05629	2.896	3.09059	2.87572	4.33706	2.7768	1.95208	0.453972	0.254146	0.329662	0.30119	0.207081	0.280473	1.20855	0.440691	0.982221	1.13748
Cre01.g031600.v5.5	35.8734	29.7107	33.1837	40.9944	25.0802	30.7767	44.6493	40.9096	34.1186	29.3348	21.0649	42.6429	32.613	38.51	31.418	42.4935	42.6543	40.7205	33.2488	37.7493	27.8651	36.1469	32.4795	102.714	87.5752	80.8327	90.7104	38.4072	32.5155	19.3279	17.1973	26.4906	21.7357	36.3198	46.7405	30.1126	15.9846	15.097
Cre01.g031650.v5.5	9.04529	9.70298	11.6557	12.1211	10.6387	10.4648	15.7942	9.8121	10.3565	14.6055	10.5912	11.3099	12.9796	12.3143	12.0807	12.4072	10.5474	12.309	13.3359	13.6427	13.5385	16.2707	14.6276	23.031	21.1342	28.879	26.3607	6.09416	4.83193	3.72242	3.95677	4.08899	2.91697	4.30751	3.9629	4.31582	1.79385	1.36794
Cre01.g031700.v5.5	5.92702	5.90082	6.10749	8.36859	4.7203	7.45682	9.16699	8.62779	7.91181	14.5254	9.58508	5.86229	9.44854	6.20479	6.40616	9.24691	8.8138	7.19301	8.1962	7.14783	8.58438	12.3881	11.5793	10.4234	7.46424	6.25969	4.34627	3.63648	0.293401	0.333324	0.561236	0.460456	0.828065	0.537027	1.22132	0.82032	1.88516	1.75164
Cre01.g031750.v5.5	7.9776	7.66244	7.13528	9.14976	5.73322	7.8028	6.86091	4.77407	5.41378	5.51563	9.05093	4.22813	4.06136	4.01353	3.54155	3.51043	2.7346	4.65866	3.80577	5.42597	4.50079	3.7052	4.63937	10.2661	11.2103	10.7705	16.2449	5.92982	4.53748	6.13272	4.15297	3.71982	2.87215	3.28872	1.00069	3.74926	8.99819	10.1649
Cre01.g031800.v5.5	1.15665	0.84436	0.891834	1.02646	1.25244	0.938373	1.40365	1.01717	0.911847	1.33964	1.02322	1.93787	1.68043	1.11796	1.70046	1.60229	1.49958	1.19178	0.883407	0.923761	0.811933	2.15199	1.26708	1.01405	0.937503	1.5098	1.45948	1.68172	0.155401	0.128373	0.0867812	0.112343	0.174779	0.159014	0.232721	0.224482	0.851408	1.04635
Cre01.g031850.v5.5	2.70636	1.89595	1.98794	2.61558	2.17423	2.18519	4.02274	1.70958	1.94956	1.81304	2.28513	2.73258	2.87961	1.90132	2.07799	2.71693	4.36169	2.96497	2.43248	3.32511	1.83475	3.31045	2.61197	3.5997	3.32896	3.66476	3.04164	2.38157	1.09924	0.874948	1.12118	0.923925	0.761477	1.03202	1.63934	0.725391	2.08569	2.01531
Cre01.g031900.v5.5	1.60891	1.82004	1.89186	1.56642	2.24389	1.64897	1.79066	2.48677	1.21564	2.07701	1.70755	1.40586	2.23998	2.43004	1.50975	1.85863	2.12696	2.49951	1.77726	1.80905	1.85122	2.85183	1.88667	4.04158	2.78805	3.78277	5.2401	3.28841	1.28127	1.42481	1.53094	1.06312	1.49901	1.33059	1.99519	2.84835	2.60184	2.84428
Cre01.g032000.v5.5	5.79347	5.08792	5.11358	5.45149	5.6975	7.84346	6.62472	5.59658	6.9096	8.1288	8.87397	3.76654	5.016	5.15324	5.90614	4.16249	5.38522	6.0336	5.90947	9.06834	7.85813	7.23448	7.32647	10.1475	7.97437	11.9042	11.7522	10.8488	1.86332	9.67737	6.53651	8.78043	4.6606	7.75579	0.516052	4.125	7.78552	6.57369
Cre01.g032050.v5.5	9.49786	15.2534	14.6	12.5488	10.2342	11.7958	14.1617	12.4051	14.4761	9.99319	9.59146	7.66145	9.55346	6.73114	13.2707	6.19577	7.08796	9.42024	11.072	11.6975	9.91161	5.53881	6.14235	14.9482	11.95	18.4699	20.5419	10.5979	8.23875	8.3183	8.97105	9.70442	10.6135	10.4995	4.68306	9.98264	14.1673	13.6328
Cre01.g032100.v5.5	5.07506	3.64943	5.34508	3.61831	3.00635	3.49553	3.60538	3.02681	4.37696	3.34286	3.25647	3.7932	3.72523	3.13793	2.31606	4.5613	3.77118	3.25228	3.86911	2.64706	3.48837	4.75688	4.96904	13.2497	12.1954	10.4414	10.8665	7.12359	4.29862	2.8532	3.93374	3.50535	3.52376	6.34394	8.35823	3.26267	1.52033	1.76315
Cre01.g032150.v5.5	5.23233	4.35826	4.98617	4.60996	3.77975	4.74871	3.84033	5.45057	5.12805	3.71721	3.62225	5.40673	4.45126	4.70356	4.19445	3.80199	4.02874	5.09391	4.59332	4.89177	4.66915	3.27339	6.60631	2.88016	2.42849	3.19426	4.04029	2.46311	8.37373	9.05425	6.71071	10.6855	11.7545	7.06014	10.2973	8.85349	7.51458	7.3485
Cre01.g032250.v5.5	7.23501	8.84477	9.23574	9.07904	7.08733	7.28827	11.71	5.70156	7.36729	6.56766	6.29665	8.72731	7.45771	8.80406	7.26881	7.21766	7.92599	8.42722	8.87763	7.66084	7.55617	5.49813	6.60568	16.8002	16.0891	12.8701	21.0408	12.3962	10.5369	9.7549	10.03	10.0333	7.45314	9.8591	7.60394	7.56021	8.26028	7.30074
Cre01.g032300.v5.5	243.168	269.776	242.818	276.124	151.265	226.96	249.525	202.002	237.1	176.512	239.388	230.896	215.786	188.884	181.03	144.149	142.139	184.323	217.135	213.536	253.949	87.4169	103.683	256.989	264.735	224.888	231.583	339.688	683.946	940.483	650.915	864.525	657.572	704.526	426.847	627.142	1008.31	951.851
Cre01.g032350.v5.5	12.3601	12.4623	14.5881	11.5073	13.6758	12.8625	12.7223	11.3252	13.3509	15.4139	11.1339	9.36594	11.9897	9.88466	12.3443	15.3189	13.3427	12.1143	12.6045	13.269	12.3526	14.476	12.5997	32.1679	26.5395	31.8388	33.9226	12.4313	4.30407	2.38997	4.67051	5.24155	4.61327	5.91168	6.93257	5.22067	3.83967	3.8088
Cre01.g032400.v5.5	7.75083	10.2861	9.73993	9.31021	7.95271	8.12972	10.7467	8.30266	9.07936	8.56133	7.31413	7.40558	10.3633	7.64806	9.06717	5.64928	7.63755	7.00879	7.75514	8.65628	7.82893	7.58316	9.83201	9.90965	8.87198	8.61219	12.3721	11.0726	5.5443	3.32748	2.19913	4.25332	4.61231	5.03355	6.09676	5.69119	6.72777	6.58746
Cre01.g032450.v5.5	1.96615	2.97311	3.18859	2.41119	1.95129	2.65687	1.97853	1.9536	2.58603	2.24307	2.24101	1.24549	1.15972	2.29777	2.28187	0.943829	0.951842	1.08183	1.70684	1.78565	1.57218	1.16576	2.15476	1.72389	2.00398	2.72319	2.32141	1.9359	0.607759	1.25114	0.874941	1.11194	1.67472	1.15763	1.45409	1.97881	5.31278	5.36852
Cre01.g032500.v5.5	9.86632	13.3457	11.5712	10.7561	10.5388	10.7012	12.2651	8.42993	11.9664	12.1867	8.76796	5.61851	6.46092	6.02882	5.58793	4.23857	4.37553	6.46693	6.99778	8.04604	5.83941	7.99062	10.7774	13.1062	13.323	15.0965	41.4786	20.0259	3.98044	7.32896	5.63682	7.43826	7.92633	7.74024	4.84302	7.04831	16.404	15.522
Cre01.g032600.v5.5	68.5954	97.9106	78.4774	93.1404	92.6051	78.3756	76.3411	82.2788	78.7576	64.6514	66.1922	87.8373	77.9505	93.125	68.1339	79.7531	77.9902	84.682	71.9764	82.866	68.6704	49.2112	41.0965	85.9381	84.3306	81.7943	62.8407	47.6629	36.2333	45.1235	46.9766	42.9536	46.4747	41.9321	44.3621	50.5772	51.5533	47.1499
Cre01.g032650.v5.5	186.112	151.254	144.732	165.826	70.3683	194.879	209.996	103.535	241.747	183.701	124.597	271.066	224.365	271.896	259.827	229.793	236.532	225.547	309.454	234.803	314.511	259.954	294.792	79.3135	62.2822	64.5081	58.1964	130.868	465.87	354.977	215.344	504.911	496.412	495.463	562.811	497.362	1052.78	884.282
Cre01.g032700.v5.5	25.5256	18.2381	24.0199	22.049	20.2849	21.8437	30.2066	26.3701	23.14	19.0736	17.2203	25.3498	22.4815	29.1664	20.0647	28.423	29.486	20.1883	27.6337	22.5647	27.1527	39.6938	36.4318	38.9566	39.0414	39.3434	22.3976	30.7428	20.8179	16.4094	15.8223	18.7331	23.5438	19.7523	28.3837	19.4032	28.9097	27.8354
Cre01.g032750.v5.5	1.79742	1.22839	1.68971	1.15064	1.46242	1.58485	3.62858	1.65186	2.40416	1.14102	1.8225	1.80022	1.00946	5.36652	4.49973	1.3642	1.10707	2.51111	2.51061	1.29497	3.02989	2.29345	3.20378	6.82816	3.90908	7.1475	6.65738	3.0728	1.73349	5.37315	2.19669	3.50789	4.83851	4.29091	3.31871	4.39935	15.8552	15.0572
Cre01.g032800.v5.5	5.01523	4.6675	4.16065	4.72782	5.83996	5.7367	3.91526	3.48264	4.64501	7.29321	5.0527	4.84835	4.51391	4.07467	4.46741	6.19148	6.53672	4.08552	4.20719	5.2319	4.98671	7.12913	6.21993	6.10581	5.24549	5.80308	7.06249	5.01087	3.63823	2.05616	2.47468	2.79257	2.30252	2.23964	2.17925	3.18284	5.05927	4.99717
Cre01.g032900.v5.5	2.3784	3.70985	5.47784	2.0277	2.75787	2.42733	3.6408	2.21543	2.78004	2.6167	2.2631	2.11125	1.84287	3.32405	3.2887	1.70897	2.37217	2.16457	2.11651	1.63882	1.93819	2.52627	3.17726	3.11215	2.85268	4.28412	2.64929	3.29469	1.40026	2.30178	1.07262	1.59189	1.10594	1.74826	2.33568	1.88084	2.25137	2.28536
Cre01.g032950.v5.5	53.1891	58.9118	71.8418	76.5476	39.8153	54.4381	111.576	64.5434	60.8315	46.4402	47.0304	75.7218	78.8222	45.7341	71.1557	69.4288	61.2055	69.9998	55.5851	61.6164	56.4171	62.6026	36.8948	79.6802	74.7016	73.8714	93.829	66.946	68.1459	61.0751	41.1977	66.3904	44.8365	76.7295	57.9851	52.1367	34.314	32.2273
Cre01.g033000.v5.5	7.67291	9.99777	9.22547	11.2943	8.72621	8.64609	10.3213	5.14104	8.25908	6.42759	6.73979	11.1557	9.17099	6.51879	8.70364	11.499	10.0367	10.3662	8.75134	9.46219	8.95833	7.6841	5.00983	9.62548	10.1427	6.1459	13.4897	6.71748	3.90605	2.88494	3.67655	2.96101	2.56754	3.36483	3.07196	2.4092	2.54928	2.19749
Cre01.g033050.v5.5	5.54229	6.96839	4.93176	5.5772	6.30696	5.354	8.3942	10.1792	5.88792	3.74736	3.50552	9.49105	6.07654	3.59411	7.86925	6.40361	3.17059	4.68208	5.34171	5.4866	5.58449	4.24514	3.15196	4.71666	3.61421	3.75084	3.53883	3.37346	2.33836	1.84227	2.66633	1.85222	2.59948	2.06054	2.21869	2.3027	2.28078	2.79697
Cre01.g033091.v5.5	8.35781	9.2063	9.25296	8.014	12.2108	7.54795	12.3746	10.8078	8.58009	6.01116	7.61514	14.2063	11.7487	17.7531	13.168	22.2277	21.7163	14.2602	10.42	11.7191	13.9514	12.8914	8.49197	4.12132	4.21306	4.21933	9.94607	6.3492	4.65945	3.82676	5.62008	3.76421	4.20371	5.09897	6.99924	3.76317	4.45754	4.55716
Cre01.g033150.v5.5	12.0482	11.6284	12.374	13.9954	10.8563	11.0715	8.99101	9.72636	10.3361	14.9173	12.4294	9.68201	9.90095	6.94175	8.20041	10.2718	14.5269	11.4666	11.9044	9.29848	11.6008	15.19	14.3009	15.6275	11.2296	11.0401	13.112	17.2332	2.21103	2.63893	3.76481	2.12107	3.38681	2.49502	2.0493	3.62464	8.42305	9.37274
Cre01.g033200.v5.5	2.194	2.07353	1.59635	3.0695	3.37562	4.33843	2.05413	3.75443	3.36153	6.62562	4.32304	5.22673	5.08786	3.16531	5.47742	5.25662	5.35665	6.17001	6.01653	4.26927	5.70171	4.37878	3.19828	1.13377	1.09513	1.68536	0.762599	3.51049	0.423022	0.335678	1.65743	0.910212	0.713783	0.413585	0.177748	0.76348	0.93159	1.72481
Cre01.g033250.v5.5	6.11281	5.76279	6.36131	5.52503	5.423	6.06538	6.47769	4.95608	5.89177	5.39333	5.8439	4.4801	3.68748	3.86126	5.72836	4.38428	4.39676	4.32565	5.40863	7.38791	5.11841	3.61014	4.04706	10.0686	9.34852	10.1048	15.9141	10.3427	2.99753	2.69461	5.34825	3.7417	2.93393	3.18892	1.7109	4.10635	6.47719	7.2862
Cre01.g033300.v5.5	26.1459	11.8728	16.2851	23.4372	6.96683	30.3517	16.3485	33.9722	33.3647	4.07225	14.6565	21.4152	23.8231	14.8465	14.9845	9.20533	22.7706	22.4942	22.7517	21.5257	19.2338	11.2082	9.67092	657.628	414.017	549.321	766.187	19.4854	4.27099	5.87907	0.401502	0.940517	2.57465	0.428986	1.66252	1.36466	0.151113	0.168636
Cre01.g033350.v5.5	6.50266	6.58073	6.64599	7.14854	7.8491	5.68209	7.89251	9.27156	5.82095	6.25145	5.67339	8.60671	9.50402	8.42219	7.21468	7.20896	7.37695	6.48645	6.69897	8.07433	7.01575	5.4234	4.24338	26.4934	25.1917	23.1442	19.1525	12.2215	4.0513	4.69164	7.49198	4.01655	6.01024	5.10569	7.28752	7.04077	10.2791	10.0726
Cre01.g033400.v5.5	10.0936	7.01985	8.13659	9.90706	8.72618	8.803	9.33674	6.95523	9.61543	8.27942	11.5513	13.2531	15.8365	16.2818	16.9887	17.2587	15.4767	12.4678	13.5662	10.1217	12.9396	8.06912	7.89181	22.5562	18.1053	25.2195	19.5624	16.5043	16.4996	26.9575	34.4561	23.2737	18.7292	20.9809	13.541	22.5115	29.2822	28.3055
Cre01.g033500.v5.5	1.5227	0.95211	1.45579	0.860409	1.74074	0.544177	0.969044	1.37041	1.01611	1.15897	0.574239	1.12697	1.24598	0.635608	0.817598	1.74412	1.22981	1.27645	1.10999	1.5287	1.33575	1.70853	1.06964	0.94026	0.310203	1.04473	1.35063	3.8808	3.06256	0.41111	0.297749	0.679596	0.644632	0.598757	10.9868	1.51421	0.0416651	0.139489
Cre01.g033516.v5.5	1.03223	1.43834	0.869716	1.75807	1.25787	1.08404	2.04681	2.15037	1.21917	1.66552	1.51038	1.25659	1.52829	1.51695	1.01013	1.9955	1.70448	1.30483	1.55732	1.37591	2.25487	1.59991	1.62428	4.11886	3.55437	3.08898	1.64231	2.60203	0.824589	0.201683	0.168818	0.627796	0.57607	0.379701	0.325539	0.651567	1.26116	1.24501
Cre01.g033550.v5.5	69.3424	63.5066	77.8456	59.3555	56.9553	60.3014	75.3819	55.2356	82.4034	50.7887	60.0543	84.4556	77.9254	87.7587	69.7819	66.4536	68.2816	75.4086	72.2635	75.8601	66.4126	44.4853	44.1275	70.659	81.1845	110.595	129.835	34.677	55.9902	72.8344	75.4282	81.0324	74.2494	85.4204	103.311	97.4218	59.2736	57.3429
Cre01.g033700.v5.5	1.40902	2.20623	2.66559	1.29909	1.33931	1.13963	1.12172	0.944596	1.27848	2.66355	1.6484	1.21626	1.48931	1.56747	0.484963	0.979943	0.97999	0.795182	0.726945	0.577032	1.76469	1.12859	1.29707	5.17932	4.28509	4.52765	7.29596	2.30848	1.24346	0.923349	1.06407	1.47942	1.35234	1.00382	1.14056	1.6614	2.01831	2.2933
Cre01.g033750.v5.5	0.648574	0.805175	1.03844	0.492378	0.392739	0.632972	0.634031	1.78214	0.775309	2.42047	1.03372	0.252216	0.519912	0.386164	0.436687	0.3935	0.547378	0.320096	0.771471	0.708433	0.405768	0.989415	2.26039	2.5174	1.40394	1.47249	1.23437	2.81071	0.402666	0.173203	0.0556724	0.233187	0.272259	0.18516	0.314615	0.399864	2.27824	1.28207
Cre01.g033763.v5.5	7.75296	6.73192	7.28348	5.18687	3.6468	6.7262	5.08979	2.71494	6.12552	16.7306	8.75527	4.88821	4.40538	4.19448	8.54674	4.81934	6.62587	3.62029	4.20358	5.24733	7.13581	12.0802	15.1015	3.40544	4.15572	3.80458	5.37676	8.49298	0.66486	0.782725	0.722707	1.12739	0.980188	1.25233	1.15104	0.923164	3.14197	3.06801
Cre01.g033832.v5.5	6.90969	4.94129	6.33195	6.40547	6.19956	6.58976	4.86292	4.45438	5.51005	5.98614	6.9155	7.93478	6.73359	8.30127	10.2498	9.66948	8.86164	7.62736	6.12685	6.82681	6.97815	8.89884	6.77203	5.88527	8.0439	7.09481	12.6519	7.75958	3.75508	4.91969	5.21673	5.80056	3.6545	4.21685	1.54945	3.7407	9.7199	8.75297
Cre01.g033900.v5.5	2.63057	2.75065	3.74521	2.9081	2.33182	3.93603	2.66422	2.53532	3.37082	1.88132	2.32368	2.47056	1.89343	2.31466	1.77824	1.45228	1.32431	1.96896	2.36755	3.48696	2.43216	1.04637	0.819975	0.794091	1.07015	0.864407	0.517672	1.20708	0.852519	1.66327	0.676857	0.9125	1.04513	0.834084	2.23818	2.01085	1.32561	1.10499
Cre01.g033950.v5.5	1.85964	0.912985	1.11903	1.89619	1.7002	1.59488	1.71549	2.47876	1.55102	3.3661	2.65438	1.75622	1.6346	1.68782	1.35877	2.79481	2.90282	1.48808	2.34288	1.76248	2.00997	4.52045	3.19713	1.96076	1.89312	1.42379	1.54087	2.64373	0.385776	0.490271	0.906696	0.616958	0.68451	0.623692	1.51052	0.997386	2.21279	2.14013
Cre01.g034000.v5.5	15.4037	14.2068	15.4449	11.911	13.1108	9.83685	13.0706	12.7469	12.6485	10.8814	14.0997	12.3886	12.2448	14.5405	12.7114	11.1818	12.7212	11.4054	11.5993	11.4943	10.3997	8.16015	10.0387	21.1829	22.266	22.2054	25.6341	12.1752	11.8372	11.3242	11.8008	11.0066	13.9334	10.2853	14.6343	13.1118	43.2761	41.7052
Cre01.g034050.v5.5	12.4526	14.3267	10.2409	13.7555	18.9846	10.6165	19.7103	21.0577	9.7562	14.5122	17.4508	28.799	21.6871	31.406	25.4285	32.2213	27.2886	23.7581	17.01	18.6229	17.1015	15.6349	9.78839	32.5739	33.9956	31.8982	28.0391	13.4242	5.28857	4.21854	8.97219	3.60356	4.68482	4.3356	2.26928	4.29201	11.0204	9.78625
Cre01.g034100.v5.5	2.48996	2.09177	2.77583	2.23977	2.58476	2.00232	2.24656	2.68578	2.36894	4.22776	2.73877	2.17973	2.68097	2.81174	2.22779	1.84439	1.63698	2.14605	2.28635	2.30804	2.30195	3.9917	4.84616	2.79359	2.36609	2.77736	1.69424	2.22769	0.250646	0.557158	0.360753	0.458545	0.639687	0.489947	0.813489	0.611234	1.85449	2.0463
Cre01.g034150.v5.5	8.75989	8.42412	8.8332	9.04433	9.92391	8.66884	9.22336	5.95738	8.62338	4.93805	4.51072	6.75694	6.5927	6.19141	6.18791	5.7035	6.47612	6.68758	5.76896	7.71853	5.72665	4.33818	4.49961	5.88115	5.78264	6.75752	20.9058	10.7666	3.7831	4.75569	3.57192	4.76367	2.95466	4.43189	3.31372	4.46824	11.5071	11.6368
Cre01.g034200.v5.5	2.25258	2.36831	2.0721	1.86556	2.06135	2.70192	1.70699	2.19641	2.85076	2.13384	2.15688	1.48708	1.89818	3.02857	2.87935	1.95562	1.82878	2.25514	2.18996	2.28306	1.88144	2.30187	3.26403	1.33913	1.21946	1.44144	1.1885	2.3025	2.44532	2.6417	2.28024	3.21421	4.56717	2.83925	5.06194	3.68324	5.33897	5.37423
Cre01.g034250.v5.5	1.84014	2.32888	2.30578	1.38483	2.0763	2.78583	1.03431	0.927446	2.13037	12.1019	6.53274	2.4707	2.86315	1.71489	1.80074	0.873737	1.76246	0.904647	0.88603	1.54626	1.1782	6.24388	8.59026	5.65583	5.96362	6.19535	5.91806	1.34949	1.19874	2.85735	1.08517	1.57934	1.57442	2.10938	0.245609	1.72192	2.89665	3.03955
Cre01.g034325.v5.5	13.2562	13.1232	13.3635	14.0313	12.9524	16.2348	11.8155	14.1753	15.2623	22.415	14.4693	12.3695	9.9078	12.2913	8.97132	11.283	10.4071	10.0639	11.9464	14.651	8.8672	25.5597	31.0643	25.0223	21.0838	20.7995	12.5733	12.7842	1.40992	0.329448	1.27219	0.321727	1.37043	0.66954	2.45887	1.49817	4.86181	5.00379
Cre01.g034380.v5.5	3.76248	2.30426	2.59608	2.77052	2.95458	1.99362	2.32424	1.92842	2.31759	1.30041	2.19411	3.37134	4.14065	2.73216	3.0377	2.31148	4.47193	2.51906	1.78473	1.94893	1.99272	1.85951	1.47383	2.40165	2.11364	2.5997	4.15886	3.65794	1.4329	2.36785	1.66373	1.98687	0.87641	1.7624	1.3962	1.43415	2.71807	3.17432
Cre01.g034400.v5.5	64.4774	59.0132	83.208	57.4687	77.8603	53.3878	65.3587	67.6219	53.174	47.116	62.6974	55.3718	51.9247	65.013	47.8157	47.6941	47.6889	43.1961	54.2255	45.4869	53.4379	37.0684	49.2402	125.929	112.472	145.014	121.227	64.6262	102.492	105.339	107.524	109.959	74.6394	86.7016	62.0667	81.2105	113.515	112.76
Cre01.g034451.v5.5	21.9479	24.9141	21.9067	20.9813	13.4585	20.2253	23.0617	22.6976	20.4943	19.8723	15.0087	25.6292	32.3599	18.0678	22.502	17.3444	18.5833	20.4274	16.2748	24.3082	19.7576	23.9395	17.6777	46.4338	48.4872	30.9427	57.5421	28.4429	20.4762	11.7117	13.8336	12.7971	13.59	15.4968	16.7381	15.3678	16.6632	16.5207
Cre01.g034500.v5.5	1.58889	1.1661	1.00569	1.36994	1.36467	1.521	0.962299	0.92581	1.22272	0.998159	1.31839	0.986539	1.3355	0.883658	1.20353	1.26895	1.29303	1.22205	1.04274	1.49607	0.923056	0.990212	1.07252	0.453546	0.696962	0.621089	0.888505	0.917176	0.837282	0.540389	1.32242	0.774825	0.862851	0.678063	1.19599	0.792476	1.09381	1.36895
Cre01.g034550.v5.5	28.8609	34.6937	28.3063	28.7022	31.3326	36.5402	28.7009	37.4533	46.9822	17.8846	21.3695	22.8724	25.9019	26.4022	24.5753	25.8664	27.1985	29.4526	26.9228	28.6145	25.0419	21.5722	32.7475	22.6909	25.2866	22.272	25.4517	15.3375	71.9918	56.2685	68.4184	63.2616	70.6421	49.2443	60.3304	54.0255	28.4344	20.9645
Cre01.g034600.v5.5	3.883	3.37624	3.37025	2.9248	3.33275	2.56319	3.73923	3.41994	3.09623	2.73102	1.75532	3.50136	3.63079	2.24141	1.47727	2.53825	2.2628	2.4059	2.72269	3.94711	2.10465	2.48718	1.66326	4.29862	5.47564	4.67189	7.0709	2.36287	1.59387	0.48577	1.08483	0.774737	1.07106	1.79741	3.40919	1.66577	1.21142	1.28211
Cre01.g034700.v5.5	3.90876	4.89301	3.96143	5.71154	6.4881	5.05034	3.7107	2.66184	4.68412	4.78134	5.16707	3.53759	2.83678	3.25431	2.76393	3.56229	4.05666	4.90704	4.42878	4.9652	5.36395	4.56773	5.43144	4.68774	3.8026	3.29631	5.8757	3.54925	3.61739	2.62668	3.09709	2.46007	2.26648	1.79328	2.49574	1.5149	2.78159	2.98744
Cre01.g034750.v5.5	4.60291	4.06652	5.34747	3.32705	4.1276	3.03697	4.42338	3.40688	3.6734	5.70512	4.91203	4.80489	3.5173	3.66996	4.48972	4.41656	3.77533	3.87446	2.71229	4.50798	2.92028	5.43425	5.2662	5.46741	4.5212	4.92693	0.673012	2.00465	1.4643	0.938613	0.586767	0.757749	0.642336	1.01387	2.37298	0.8967	1.58823	1.58994
Cre01.g034800.v5.5	18.133	19.213	19.8569	15.9458	18.0435	19.5554	18.0258	14.1233	19.6726	14.1365	15.0567	20.6516	21.3068	18.5147	17.297	19.6096	19.3106	18.2359	18.29	21.5451	21.4598	11.6799	18.0461	11.383	13.0547	9.48626	18.7821	15.8185	21.4444	20.0215	21.8328	28.2802	22.4097	24.4635	19.789	25.123	47.5149	44.8688
Cre01.g034850.v5.5	1.37534	3.3314	7.4686	1.67059	0.773337	0.950192	6.52062	3.11272	1.65583	0.476868	0.361328	0.977541	1.07727	1.36331	0.651994	0.600286	0.721301	0.952032	0.628591	2.24256	0.538966	1.67218	1.13907	7.74344	11.5318	4.57094	6.66692	14.6961	2.16115	6.71144	0.905614	6.50654	2.17129	9.42123	4.00263	5.80475	9.51211	10.2497
Cre01.g034900.v5.5	1.31373	1.44938	1.51354	1.00617	1.54477	1.53904	1.32764	1.02425	1.60727	1.80226	1.42394	0.631885	0.30866	1.07346	0.795079	0.598551	1.27161	0.694788	0.961347	1.29402	1.10782	0.627281	1.27165	0.519074	0.482534	0.930198	0.470683	1.99758	0.44163	0.173028	0.0244014	0.171936	0.207671	0.269486	0.40834	0.220868	1.59586	1.69677
Cre01.g034950.v5.5	11.9302	15.2835	15.9435	12.5293	11.3549	12.4444	10.5902	10.3695	11.3211	12.209	15.578	12.3348	10.3538	10.3404	10.0121	8.39619	7.84323	7.9152	8.5497	9.77885	10.3852	8.37507	10.3459	81.3003	64.9439	71.2585	64.0891	27.5657	8.49201	14.136	7.91435	6.51651	7.99365	5.84095	2.10391	9.86789	33.608	34.9015
Cre01.g035000.v5.5	8.84671	9.36427	7.74981	9.63146	9.47829	8.48314	10.0093	6.61739	6.96802	5.66424	10.1714	8.14876	9.90961	5.69056	7.20455	9.43987	7.13461	6.739	6.16062	8.25457	6.9634	5.85083	4.02313	8.38016	9.97286	10.1484	14.3882	8.24351	4.82211	10.5915	5.79849	7.51121	4.89449	5.44551	1.33912	6.08079	15.7472	15.3601
Cre01.g035050.v5.5	3.77271	6.83399	5.94377	5.7488	6.20859	6.43068	5.80297	3.04456	5.73503	12.0823	5.1944	4.48158	3.35308	0.935733	2.13874	5.8859	4.31132	5.74048	6.13025	8.14479	3.99113	7.849	5.8061	1.15936	0.791797	1.62881	0.883762	7.81354	0.315058	0.0439707	0.0515526	0.0933467	0.260571	0.10472	0.305821	0.179627	0.0359906	0.0804357
Cre01.g035100.v5.5	18.5868	23.4394	19.0052	28.6245	28.4794	26.7986	27.6124	25.4294	21.8293	23.5447	21.0393	31.2761	31.6851	25.2859	34.7131	38.4358	34.978	33.56	28.4471	30.4564	29.7041	25.3301	24.8048	15.2509	14.1275	13.2669	38.1424	26.3125	20.0846	21.5917	33.8918	23.2036	25.2046	26.5607	22.3746	20.5389	17.8741	16.6905
Cre01.g035150.v5.5	2.27236	2.09721	2.00734	2.73142	1.80191	2.23749	2.2894	1.12196	2.59755	2.46109	3.09938	2.23516	3.86189	2.28964	1.74856	2.70811	2.63708	2.39602	2.74954	2.69232	2.02313	2.2198	2.4114	3.94029	3.82283	4.31749	5.01299	3.12742	1.59605	1.75771	1.55697	1.7805	1.70864	1.96426	1.42463	1.64817	2.18305	2.8549
Cre01.g035200.v5.5	1.96194	1.11528	2.01476	2.56185	1.45959	1.31297	1.87881	1.01081	1.53032	1.50535	1.47931	0.727052	0.868189	1.8331	1.78333	3.87712	2.63287	2.21837	2.17276	2.07029	2.71928	2.20536	2.52469	2.83878	2.99132	3.51671	3.56441	3.48155	0.253297	0.219431	0.227519	0.272003	0.303243	0.163683	0.727681	0.616868	1.02488	1.41979
Cre01.g035350.v5.5	16.9823	13.4534	15.9733	15.0167	11.8744	12.5683	18.8327	15.9575	13.348	21.3563	13.787	22.2939	18.9945	13.6376	19.5	18.5325	22.9032	17.2451	16.6741	13.9179	15.702	28.2595	23.7547	31.332	29.3657	22.4593	12.5603	13.9755	12.3372	6.94599	4.87943	7.73632	10.975	11.4757	21.2001	10.8247	9.76362	8.73784
Cre01.g035400.v5.5	13.6455	18.1406	18.5102	20.5496	13.1897	15.022	21.8873	9.99559	16.0055	12.1175	13.4564	16.5252	17.5831	13.8512	16.1397	18.7842	15.0064	16.6036	17.4149	20.7306	13.3692	11.6884	11.2975	14.0274	13.0881	10.2486	33.6613	8.9707	3.65738	0.948132	2.58673	0.36175	2.3459	0.850723	10.4386	1.86165	8.52787	8.39453
Cre01.g035450.v5.5	37.7148	55.5203	68.0887	40.225	22.1476	35.0275	43.8186	23.5422	37.2023	39.4323	22.1207	28.7987	32.7415	23.5443	29.2797	28.044	33.1781	35.2762	34.7287	37.3209	27.4075	35.1778	35.3321	78.5018	98.3282	63.2352	85.4136	38.9019	11.4573	7.21776	7.79292	13.8482	12.294	26.5246	23.3565	22.9131	9.44154	9.45569
Cre01.g035500.v5.5	3.38699	2.81255	3.57938	2.7032	3.28289	2.73736	1.86476	2.76083	2.64107	3.51228	3.24184	3.07858	3.90964	5.76154	4.33468	5.26891	5.63453	3.75217	3.05552	3.01858	2.65498	3.86521	3.10872	4.64045	4.4646	5.43315	8.07057	3.34392	0.969976	0.82521	0.770922	1.17405	1.05376	1.05849	1.19579	1.46506	2.35264	2.54303
Cre01.g035650.v5.5	1.80612	1.54176	1.53436	2.40173	2.78209	1.52609	1.52734	3.75964	1.44952	6.34964	2.07327	1.01956	1.63089	0.912601	1.23568	2.72689	2.41184	1.71741	1.76362	1.24259	2.0945	8.40619	5.79873	16.7518	13.522	13.7092	2.31343	0.921236	1.22797	0.192475	0.450418	0.133641	0.282296	0.347529	3.15666	0.376868	0.236144	0.245958
Cre01.g035700.v5.5	1.12316	0.859675	1.45282	0.909514	0.61072	1.34221	0.307305	0.826659	0.968613	1.47397	0.727853	0.220221	1.46114	1.99885	1.77482	0.278138	0.270833	0.979062	0.974018	0.546573	0.833954	0.996266	2.2368	1.59196	1.6007	2.13201	0.305372	0.902069	0.270512	0.637218	0.333315	0.674117	0.559944	0.654347	4.2338	0.964634	1.00198	1.01065
Cre01.g035750.v5.5	4.4025	4.13518	4.81868	3.57116	4.58262	4.20746	4.81657	5.89111	4.87275	2.76504	3.06108	4.21152	4.70596	5.09117	4.08261	3.44363	4.65407	4.48082	4.36352	3.97127	3.48979	3.02152	3.32738	3.25111	3.62693	3.90175	4.35735	2.9116	8.93737	5.66115	3.5064	5.68105	3.33205	4.98719	10.849	4.52005	4.0805	4.29179
Cre01.g035800.v5.5	3.76212	6.00129	5.32882	5.0556	4.09987	4.14187	3.50953	4.29985	4.0863	6.33787	5.15321	2.00607	3.27783	1.59235	3.34412	2.13636	2.56197	2.53773	2.91593	4.62095	2.82194	4.44415	4.31258	10.5116	8.36348	7.53987	2.44652	3.44914	1.4008	0.508111	0.582981	0.482802	1.12451	0.96917	3.30895	1.36913	2.30576	2.26018
Cre01.g035850.v5.5	3.19496	2.88844	4.23728	3.12814	2.99792	2.44677	3.57677	3.23357	2.55049	3.5038	2.62208	4.86888	3.49113	3.95561	4.32095	2.27054	2.19359	3.0118	2.93807	2.88723	3.25028	2.46484	2.86224	3.76974	4.122	5.18442	4.69173	2.24125	2.09898	2.79593	3.38854	3.38422	3.36525	3.38598	3.54954	3.98184	8.9834	8.74966
Cre01.g035950.v5.5	2.05035	1.26741	1.65854	1.63331	1.42554	1.84879	1.70548	2.01937	1.71342	2.82232	1.99933	1.64921	1.93743	1.72963	1.47774	0.8183	1.76742	1.41709	1.33776	1.60809	2.19745	2.22358	2.6538	3.20917	3.33614	4.25814	6.13289	3.1163	1.26573	1.68259	2.23505	1.93163	1.52507	2.01325	1.64221	2.45094	4.87548	5.72839
Cre01.g036000.v5.5	4.64884	7.17045	8.34953	5.44176	3.12735	4.986	6.06222	2.08737	5.13425	3.03785	2.65078	3.66794	3.04287	3.34008	2.07964	3.4238	2.13049	4.00608	4.02666	4.65628	3.39716	3.14037	3.82247	42.0877	30.7541	36.1747	38.156	7.22748	5.76332	10.469	5.4367	8.41023	4.55407	17.4849	6.83751	5.74185	2.16144	1.94219
Cre01.g036150.v5.5	8.14905	11.5322	9.22875	11.357	9.9838	12.3313	7.58168	9.3868	15.5922	7.29309	7.54192	7.18363	8.10647	7.75589	6.88238	6.39123	7.11226	9.55955	9.78287	9.97213	10.407	6.54293	9.09395	7.84244	9.48403	4.60741	9.80059	6.36689	7.76853	9.37709	9.77194	9.10782	8.38328	8.032	9.23625	7.36081	6.39705	5.86023
Cre01.g036200.v5.5	10.8106	12.6824	11.7219	9.94818	12.9254	11.7922	11.6924	13.4124	12.3957	12.5547	8.22736	11.2897	9.68026	8.74703	8.42739	11.0923	11.4102	9.74665	10.8215	11.1053	11.3704	13.3492	13.1226	7.44613	10.6858	8.21866	12.8597	16.5077	12.6902	10.2599	9.40596	9.91004	9.42151	10.4125	13.2441	12.0503	10.7189	10.3127
Cre01.g036250.v5.5	3.53769	3.99417	5.75101	3.44546	3.37259	2.65506	5.98313	2.71251	3.4655	1.94101	1.70972	3.20601	2.57705	2.40828	2.02884	3.20584	3.1637	3.25613	2.28796	3.27218	2.17453	1.86211	2.09039	6.55716	6.03076	5.15536	11.5706	6.89617	1.42189	2.08105	1.6183	2.11128	1.35173	3.20286	1.11686	1.57559	2.28705	2.31109
Cre01.g036300.v5.5	2.33234	2.95454	2.22128	3.3288	3.22817	3.00584	2.56155	2.86891	2.42564	2.72083	2.9703	5.61802	3.76913	3.58921	5.29159	4.68488	4.57648	4.17524	2.72645	3.815	3.36734	3.57676	2.18847	3.4872	3.79477	2.88444	2.72382	2.46879	0.883944	0.616731	1.07514	0.624574	0.547717	0.411668	1.26209	0.463884	1.29197	1.40661
Cre01.g036400.v5.5	13.0845	13.2482	15.0852	16.6443	9.01945	17.7541	14.306	14.8626	17.0145	18.3913	15.0819	10.4641	8.84077	11.8911	13.9134	9.32269	7.04347	10.4844	14.351	11.7185	15.9457	15.8825	20.4393	20.6715	26.9078	20.4176	19.627	20.8532	15.3551	18.9384	13.8907	18.2846	17.1129	13.5657	11.1248	18.1018	27.689	27.7931
Cre01.g036451.v5.5	3.8087	3.86584	2.85176	10.0765	6.98668	5.10643	4.72152	11.9349	3.73279	5.93123	6.90838	7.08932	9.03484	8.34444	4.56174	15.547	9.5914	10.4508	8.32036	7.19734	9.12962	7.18847	5.53898	4.91775	7.64547	5.38705	4.06258	4.84036	5.6243	3.02016	6.98778	2.7932	2.83361	2.78704	2.45282	2.42576	2.08627	1.76187
Cre01.g036550.v5.5	18.1354	18.8664	20.1241	23.4856	18.9946	19.312	26.284	23.5682	22.7047	18.9105	20.0558	21.1294	28.4463	23.7337	16.6498	21.3153	19.027	22.2007	22.1555	19.4571	21.9798	17.4732	18.8045	26.4254	26.7274	28.2686	23.5558	13.5029	35.1394	15.7201	19.1461	16.6916	18.4683	18.3977	28.9366	21.7171	13.7112	12.1624
Cre01.g036600.v5.5	9.6436	8.7736	8.21216	8.32381	10.8268	7.43137	8.46956	8.31678	7.23633	7.27125	14.5349	7.79769	9.47829	4.55123	6.2763	5.77824	4.77718	4.76888	4.33385	5.99649	5.66003	4.05661	2.75396	8.99903	8.13892	11.5885	7.8892	13.1123	4.84446	8.57939	5.63711	5.64453	2.78437	5.3233	0.638117	4.31568	9.27124	10.557
Cre01.g036650.v5.5	2.53852	1.36438	1.15288	1.10657	1.36009	1.70396	0.803783	1.561	1.4977	2.29523	1.0391	0.730547	1.81173	1.77773	2.90642	3.23647	2.84043	1.52105	1.95481	1.59185	1.41872	3.58986	4.20406	5.1118	5.36402	3.4521	0.637558	2.47451	3.43195	1.15665	0.454889	1.2143	0.889341	0.922883	4.07317	1.01091	2.43396	2.50219
Cre01.g036700.v5.5	18.0115	15.618	20.1058	20.6106	17.5795	17.1047	29.0038	34.3314	21.9521	8.15509	11.3672	18.434	19.1339	20.4486	17.2031	16.3417	19.3047	20.3752	12.9937	20.6868	15.1765	13.0506	12.7435	41.5991	35.8611	39.3172	38.6856	27.828	11.0176	19.7329	12.2123	18.1482	8.92223	29.2211	11.7115	17.4601	7.3991	7.85624
Cre01.g036750.v5.5	6.6223	5.35746	5.59211	4.74266	5.64258	6.98867	6.62577	6.50818	6.36281	5.25074	5.95556	7.40793	5.87722	8.14186	4.00962	6.80812	7.96725	5.68861	7.8002	6.42877	5.70346	5.31094	6.065	8.32388	9.46781	8.33261	7.27249	9.24105	7.82876	8.89128	6.09851	7.6705	5.57116	6.35013	5.33697	6.27338	7.86044	7.66388
Cre01.g036800.v5.5	3.12384	3.183	2.77541	2.46551	2.15188	3.26946	4.36313	1.91351	3.34534	2.70498	2.36677	3.46161	3.92165	3.46539	3.4021	1.72933	3.17097	2.23216	2.7421	4.3559	2.79334	3.74489	4.20278	2.66615	2.35337	2.83617	5.17811	4.18823	3.34418	2.18513	2.16377	2.35398	2.40399	2.00719	3.96148	2.36362	4.44995	4.75758
Cre01.g036850.v5.5	9.42512	8.17976	9.49345	7.60645	7.53193	6.37075	8.68094	9.80573	9.46349	7.27932	6.37671	9.17284	6.98662	13.4362	9.3585	8.07745	9.3885	7.65598	10.8484	7.69111	9.50692	10.4335	12.5948	7.25018	8.81732	6.76	5.8195	10.0699	20.9536	22.5968	13.1033	24.2967	15.616	21.4302	14.952	23.2385	15.5858	16.5135
Cre01.g036900.v5.5	5.21674	4.72944	3.68954	4.64158	6.81431	6.74772	4.01528	6.39675	5.17754	5.8733	6.03447	4.77574	4.9077	4.57309	5.54716	6.97222	6.15492	7.76591	5.67459	5.58632	6.64299	6.7352	6.8739	0.567914	1.50975	1.12202	1.15078	5.04077	2.17342	1.24173	0.947594	0.966026	1.13137	0.771079	2.09158	1.0748	2.3212	2.35963
Cre01.g036950.v5.5	8.26718	10.8458	12.3479	10.0075	10.4293	9.36866	13.444	15.5036	12.4887	4.83359	9.78268	18.1593	17.9469	16.7254	10.616	9.94472	12.5344	15.4437	14.8352	13.8342	20.9099	4.0684	5.08763	2.36765	2.60372	2.40798	6.14695	11.0853	3.21911	10.4659	17.396	7.38252	8.9405	7.27438	3.85278	3.0358	12.8523	12.2742
Cre01.g037000.v5.5	0.756809	1.13489	2.51301	0.610882	1.70702	1.35716	1.00529	3.29549	1.58945	1.39476	2.71506	0.945163	2.10536	6.74584	9.59022	0.859478	0.836148	2.70765	2.809	0.957806	3.43723	1.60804	9.34817	3.04939	2.04915	3.68877	1.45421	6.12553	0.224575	0.903247	0.108589	0.502816	0.511233	0.188546	0.949205	0.796238	5.63919	5.25129
Cre01.g037050.v5.5	59.523	79.5638	67.5573	46.0218	80.2954	71.1286	73.1702	48.6028	74.7118	94.5463	67.3753	34.6981	38.4558	29.5151	47.7882	43.5761	49.1631	33.7049	43.4054	50.7207	46.869	107.645	125.246	37.7734	29.1782	40.0634	19.8382	108.132	5.5817	3.9211	8.0043	4.32243	4.96448	4.07373	9.94153	3.47185	9.53486	9.53669
Cre01.g037100.v5.5	2.29369	2.86027	2.31179	2.14884	2.97205	2.03099	2.43017	1.48345	1.92516	1.02399	1.63342	1.24585	0.563336	2.0921	1.43639	1.34509	1.03792	1.41886	1.48927	2.65628	1.83192	0.830689	0.850416	0.484202	1.04721	0.727763	0.506617	1.76624	1.01825	1.14717	1.02721	0.659981	1.16316	0.333139	0.144248	0.582873	1.74064	1.64816
Cre01.g037150.v5.5	5.56506	5.25824	4.51692	5.71028	7.60662	6.4673	6.18742	4.7599	4.94854	7.06123	8.76291	11.0983	8.51554	7.96754	10.6723	15.3406	11.989	8.44477	8.64142	8.50058	6.53635	6.88837	5.89341	2.98836	3.12857	3.85917	5.70506	5.0416	2.03621	1.37129	2.3129	2.11308	2.49252	2.0767	2.14731	2.70934	5.74742	5.69724
Cre01.g037200.v5.5	19.9876	15.0767	16.6368	25.0082	31.473	28.5723	30.6492	41.0607	25.0652	21.6312	27.7312	48.6157	56.1273	54.8567	46.9803	56.577	46.7665	46.9312	37.7328	31.2216	55.2307	22.7518	15.8719	19.1409	21.8594	19.4831	7.94571	15.5144	9.85693	20.6474	38.029	29.078	22.7692	29.201	15.6689	27.3485	18.4115	17.139
Cre01.g037250.v5.5	144.036	162.668	154.034	154.389	219.751	138.811	152.835	173.36	122.574	109.003	135.747	169.593	155.177	213.095	202.829	290.315	241.776	206.891	157.562	190.255	166.732	125.967	94.9716	128.377	117.3	105.528	72.3659	113.288	49.2043	49.9493	65.2342	34.0213	44.7492	46.1573	58.3176	60.8236	108.741	118.623
Cre01.g037350.v5.5	5.33253	4.17677	3.82615	4.73701	5.42069	6.03871	5.87996	5.26673	5.20146	7.06806	5.00507	4.8469	4.64863	4.15903	4.2523	6.52435	5.14295	4.75339	4.44344	5.73654	6.51691	5.35101	5.19638	2.049	2.0429	2.07501	1.75722	3.7553	3.84635	2.89892	4.87333	4.19493	3.79713	3.41654	2.32634	3.41438	4.37641	4.51025
Cre01.g037400.v5.5	7.10788	8.60628	7.73055	6.3798	6.59493	6.47209	5.19537	5.34723	6.93655	6.59919	6.31602	7.4419	6.41391	6.74134	4.10208	5.1357	5.19197	5.7235	6.6255	8.48233	5.66686	4.10093	6.22255	5.0621	6.14498	6.24156	9.33782	7.93481	5.81666	6.34245	4.99089	7.57761	6.604	7.40985	3.58853	6.58098	6.27729	7.4351
Cre01.g037600.v5.5	1.1125	2.71551	3.16763	1.2548	1.23735	1.84465	2.3717	1.48751	1.78111	0.364997	0.340988	1.07611	0.978415	0.640552	0.397456	0.220399	0.214605	1.02679	0.769213	1.00041	0.565991	0.408336	0.29115	0.620522	1.33124	1.01028	0.27497	0.521201	0.851977	1.06897	1.47493	0.524563	1.55595	1.62516	7.82615	0.951161	0.0668029	0.0425995
Cre01.g037650.v5.5	11.3472	7.27942	8.335	8.21267	5.58697	7.93517	9.11614	6.23899	8.78207	9.81814	9.25444	9.49221	9.57868	7.54292	6.32865	9.09643	9.06261	7.02755	9.07304	6.24699	7.14879	7.82155	7.93583	8.0841	9.76349	9.18441	19.9757	11.0168	6.9322	5.37004	8.26835	6.64499	8.1586	6.56775	6.77619	6.03443	6.30136	7.08613
Cre01.g037700.v5.5	5.17368	6.54855	7.45432	6.00982	4.37238	7.11931	6.35421	3.98342	5.87656	4.64393	6.32418	6.11365	5.17294	6.97655	7.07606	3.48068	4.47033	5.77819	8.09387	7.29369	6.93087	4.54004	2.92355	21.611	22.4003	18.4004	24.3187	12.2457	8.12166	24.6972	27.4556	13.194	13.6346	13.7445	4.58806	12.5114	20.8914	23.0587
Cre01.g037800.v5.5	13.3516	18.6474	13.1207	15.2586	12.375	17.6696	14.9406	12.944	21.4026	14.9241	12.3647	13.0813	9.28897	12.9236	13.6222	10.4616	11.1833	11.9386	11.1338	13.864	11.0496	19.1239	24.3051	27.9926	28.021	24.3595	29.0059	18.6933	25.1167	17.7835	16.0679	13.9607	22.4265	14.3738	26.4602	21.7903	27.2823	18.9433
Cre01.g037850.v5.5	49.21	39.0656	42.1423	51.4768	60.5136	61.8139	40.8352	72.8074	53.2452	53.3187	73.8826	68.3691	79.806	86.5163	95.6751	64.5709	66.5015	61.9252	81.5718	60.9403	94.4937	38.8295	36.475	42.4565	38.7118	33.1052	23.6505	39.9336	131.645	235.57	252.091	198.028	159.264	157.767	86.0955	146.538	146.325	137.825
Cre01.g037900.v5.5	3.24647	5.06974	3.54895	5.32358	4.5683	4.59413	2.90164	4.62754	4.38535	6.74415	5.0549	5.67372	4.16412	4.34173	6.62002	5.85277	4.2745	5.36055	4.95354	5.16861	3.68721	5.35224	3.71347	2.95264	2.96377	2.63805	1.96605	4.79136	1.17153	0.990388	1.8371	1.10073	1.91248	0.835675	0.736186	2.00608	4.0155	3.52398
Cre01.g038000.v5.5	1.53657	1.42902	1.29515	1.21318	1.57144	1.60315	1.56547	1.70646	1.53069	1.63613	1.168	1.4669	1.49119	1.10724	0.980388	1.21638	1.31407	1.49828	1.52101	1.09621	1.30149	2.59356	2.51741	1.42574	1.45098	1.30235	2.10905	1.93165	0.43722	0.345961	0.543106	0.386823	0.269924	0.4086	0.658091	0.467942	1.64237	1.6818
Cre01.g038050.v5.5	2.61393	2.75731	2.77784	3.0983	4.98125	3.62407	3.47725	3.28815	3.88222	3.2132	3.94217	4.72547	4.36068	3.87732	4.68254	5.90127	5.30405	3.95995	3.29627	3.24279	3.99977	6.54439	5.07162	0.765107	1.2121	1.74405	1.58945	2.94137	2.37316	1.90259	2.8368	2.39986	2.31589	2.08781	2.84051	2.67989	3.43883	3.98142
Cre01.g038100.v5.5	22.1827	22.6728	19.0988	21.1043	18.1249	17.8149	22.352	19.1349	22.1426	14.5146	10.3891	9.98645	11.7283	10.5623	14.844	8.62291	6.67634	16.2665	15.1127	17.4059	10.4275	14.4112	14.4501	26.8402	21.9318	23.0323	40.3183	39.5745	8.3591	13.0072	9.30616	9.84105	8.27698	12.7694	8.11076	12.8493	19.5639	18.4723
Cre01.g038200.v5.5	29.9695	24.8416	25.2736	34.2111	25.8937	30.1912	34.0588	31.8696	27.7867	25.2954	31.5902	34.4868	33.6468	28.9755	28.3695	31.931	30.9083	30.7967	27.2984	26.408	32.135	26.1461	21.7765	19.9694	19.0906	16.6135	32.2985	39.8445	18.9987	19.0272	13.4373	19.7194	16.7806	19.5057	9.77011	17.0357	23.3713	23.7303
Cre01.g038250.v5.5	52.5864	57.0244	55.567	35.4815	38.7276	44.5484	49.0453	41.0016	45.9238	42.8889	30.8483	37.921	34.5988	39.6819	44.5693	35.6829	48.0252	37.587	38.271	51.7434	35.3627	42.38	51.4912	125.225	105.501	108.188	85.7188	66.8966	67.2047	71.7782	72.654	62.2923	76.7647	87.2241	103.561	92.2487	96.8793	89.6844
Cre01.g038300.v5.5	8.76429	9.0865	10.1959	10.5953	7.07139	10.2155	12.7684	12.1339	10.8592	12.0196	9.53319	9.71446	10.9807	10.136	12.0817	7.84114	9.84438	8.05147	8.4027	7.05887	8.99542	13.6469	15.434	13.2908	15.34	12.3655	13.0662	12.4798	8.13231	9.07487	6.46832	9.48865	9.43258	6.54893	6.05455	7.5032	8.30487	9.06748
Cre01.g038350.v5.5	5.25517	6.42331	6.17211	4.07529	4.89168	6.23987	5.3964	4.19552	4.87119	9.16058	5.46319	2.39631	5.66522	2.1841	3.17697	3.82833	2.8371	3.05159	3.78371	4.60239	3.27316	7.26017	7.85933	4.63232	3.10858	3.47505	5.78239	5.67708	0.737545	1.02317	0.252458	0.506966	0.224721	0.837432	1.174	0.817432	0.868408	1.62391
Cre01.g038400.v5.5	171.484	255.871	226.575	231.38	205.753	248.143	267.002	204.711	274.467	206.852	204.606	252.368	266.014	231.836	240.855	184.725	191.982	225.154	248.803	264.668	199.623	160.846	186.179	376.649	332.939	427.525	500.251	222.002	129.406	229.645	215.831	166.929	191.531	170.766	114.11	169.806	599.819	564.066
Cre01.g038500.v5.5	1.04399	1.06729	1.18117	0.907186	1.36718	1.05807	0.726744	0.297899	1.2528	1.70517	1.89631	1.16395	1.57592	1.69487	2.29416	1.37818	0.683187	1.16741	1.04352	1.29527	1.22437	1.7951	0.85257	4.18314	3.31954	4.3804	2.77613	2.01478	0.273589	0.851695	0.986653	0.760369	0.602118	0.576985	0.0712003	0.58669	1.3367	1.76291
Cre01.g038550.v5.5	2.91154	2.92207	2.85489	3.56014	3.84179	3.37732	3.00192	4.00013	2.98625	4.02415	3.8409	4.51827	3.19654	3.34974	3.22618	2.03902	2.47688	3.40684	4.14634	3.44119	4.99945	2.71796	2.06067	7.2433	7.17936	5.37717	5.56133	2.19613	2.21634	3.7685	5.53945	2.92142	3.35684	2.31675	1.92571	3.40685	5.62249	5.69695
Cre01.g038600.v5.5	52.6418	57.4755	51.4329	63.4438	65.658	56.3493	52.3132	59.0682	46.273	57.8608	81.913	81.0909	77.6753	77.7948	101.247	99.9591	77.7465	78.1104	71.7997	65.1252	74.9385	41.29	28.3445	92.4079	85.683	81.9318	69.6011	38.0165	55.0219	68.1863	82.7135	42.0335	51.2159	41.8358	36.5109	49.2963	144.399	154.29
Cre01.g038650.v5.5	48.2094	60.1549	46.2814	32.087	41.7628	48.5026	39.089	23.9457	53.6134	45.5842	46.3027	34.8113	33.484	22.1792	38.682	33.2403	30.1134	26.4733	35.7529	46.0201	30.9128	45.0786	49.99	29.4797	24.4907	36.1837	25.7145	101.545	69.6896	51.2975	39.9753	48.8462	38.7591	43.5321	33.3832	34.154	36.5297	34.4623
Cre01.g038700.v5.5	6.61914	6.87511	5.88621	6.18107	7.13497	7.6331	4.30954	6.98558	7.06186	9.52028	7.40123	5.6147	4.12004	4.06304	5.98831	4.18929	4.16311	4.06941	6.21676	4.70623	5.45628	7.36762	8.52305	4.56827	4.18395	5.57104	7.24409	9.67976	2.50527	2.49392	2.98207	2.36798	2.91625	2.15048	2.05652	3.60273	7.34538	6.42441
Cre01.g038750.v5.5	9.32769	12.1754	12.5218	11.0608	11.1432	12.3758	9.68656	11.5337	17.8004	7.78662	7.49149	9.92286	8.93188	8.32012	13.608	7.44318	8.7347	10.769	10.6122	11.312	10.9679	9.6059	13.11	6.75139	9.48112	5.4467	14.3348	8.38226	14.6892	11.4514	12.7899	16.2884	16.8626	9.76769	12.0891	8.35052	7.0734	5.64356
Cre01.g038800.v5.5	6.35776	5.81422	7.015	6.9151	5.79679	6.7188	3.81969	6.50133	5.03254	8.53969	7.81551	5.0963	4.26953	6.81579	7.5546	3.46973	3.67246	5.31038	6.53227	3.91505	5.23523	4.28561	6.53266	3.85757	2.90764	4.74203	3.80201	5.24954	5.16356	8.86425	2.99898	6.51129	5.58074	5.22613	3.21107	5.68744	7.96887	8.68881
Cre01.g038850.v5.5	31.1697	43.3552	36.1291	26.3658	37.8707	36.3047	26.3967	24.5008	32.044	62.9788	57.4374	24.559	27.2559	21.1774	33.7964	24.4134	22.8835	25.7401	25.2582	28.9004	26.4799	50.3329	55.2686	35.3964	31.0882	37.7493	27.1237	39.9384	9.49198	10.37	12.655	7.36854	7.43884	8.13147	7.79622	9.68468	27.1515	25.6604
Cre01.g038950.v5.5	11.3692	10.1967	13.066	6.42273	4.94498	10.9186	7.61815	8.83534	11.07	10.1445	10.2322	7.58422	13.9322	10.8913	7.25781	3.4682	5.98308	9.95258	10.129	9.0155	10.784	6.30318	10.5231	8.40241	12.912	13.7723	4.35233	6.2275	14.2127	12.8572	12.2675	15.4356	15.891	15.1938	24.5944	18.3738	14.6889	13.175
Cre01.g039050.v5.5	1.37596	1.09527	1.35183	0.724462	1.23283	1.11273	1.25879	1.57685	0.951253	1.69089	1.1488	0.766899	0.996442	0.983394	1.45835	1.07742	0.961659	1.33513	1.29013	0.65905	1.40495	1.9659	2.16701	0.761328	0.620417	1.20177	0.382886	2.18388	0.302381	0.265776	0.282658	0.219814	0.248855	0.227398	0.279916	0.495089	0.718169	0.845619
Cre01.g039150.v5.5	17.8357	16.2147	16.9934	22.7721	19.001	19.8396	15.6219	20.016	18.6848	15.7823	19.4587	20.8054	23.641	21.573	19.5244	22.7619	21.9108	18.4858	21.988	16.4585	22.6682	15.5079	14.3447	29.6042	27.0972	25.5663	25.3773	17.3911	16.1707	27.8915	27.0609	24.4265	20.0525	18.1682	9.66301	16.7747	36.4914	35.2339
Cre01.g039200.v5.5	33.4775	42.9131	34.8267	38.4983	31.6706	45.887	27.3606	40.1459	48.06	33.5444	31.6626	28.0782	29.7943	36.5721	40.6871	18.2673	24.804	31.9667	37.1357	32.0648	43.1431	27.4884	41.979	31.7021	35.7952	17.3818	26.6446	23.6441	76.5459	69.9213	56.1676	73.8502	85.9208	52.9995	41.4943	51.626	26.2891	23.5695
Cre01.g039250.v5.5	1387.99	1453.11	1627.83	1331.54	758.542	1607.14	1576.26	868.669	1754.67	1056.84	1199.98	1193.55	1396.96	1487.08	1347.85	897.417	1055.6	1147.57	1464.34	1588.74	1461.66	1088.26	1650.67	1186.45	1340.18	1224.68	3643.41	2322.26	2216.74	2192.5	2313.24	2274.65	2174.71	2486.15	1960.73	1965.18	2616.2	2684.97
Cre01.g039300.v5.5	544.465	589.605	459.589	876.715	580.807	674.144	862.777	668.107	588.254	559.916	711.522	1097.37	1159.26	764.278	912.341	1477.65	1266.38	1263.26	919.314	852.902	1230.31	716.697	409.769	597.425	801.004	424.826	1493.33	760.081	546.45	456.514	856.482	444.364	345.017	442.685	282.65	385.004	884.901	825.726
Cre01.g039350.v5.5	9.0579	17.1102	16.611	8.28147	6.12193	8.89224	11.4198	5.26264	10.1657	9.30598	7.74767	6.39938	7.82306	4.48581	6.21938	4.11744	5.3457	6.07846	5.65308	10.4996	4.62886	6.67096	7.33741	27.0204	25.2251	21.9911	22.2477	7.72789	7.54583	7.52003	4.25038	5.86397	5.28362	12.3741	7.62008	9.79425	10.3711	9.80524
Cre01.g039400.v5.5	11.7799	12.1488	10.9997	10.6941	9.23161	9.45928	9.77726	7.27444	10.7674	7.36542	7.0199	5.29543	4.64314	5.54937	7.47346	4.39708	5.7572	5.52462	7.11122	9.55638	4.45628	6.56467	7.54854	15.4863	16.1317	14.7135	14.5721	10.4416	10.5394	5.82885	6.98173	5.06828	5.7179	8.0727	9.25686	7.64177	12.9687	11.7992
Cre01.g039450.v5.5	0.43842	8.56318	11.9195	3.50904	0.16254	0.451887	15.8566	0.774438	2.59425	0.294217	0.103663	0.464196	0.361503	0.258169	1.1657	0.488565	0.142725	0.101167	0.323687	4.9046	0.379785	1.26724	1.76304	0.776768	1.43239	0.296377	0.195063	0.82531	2.3047	2.03095	0.188989	2.91294	0.444931	5.53188	0.792863	2.24177	0.0338456	0.01
Cre01.g039500.v5.5	3.58027	3.78223	2.85187	4.08327	3.12079	5.13833	2.29007	2.25293	3.42063	3.2867	2.60354	2.25817	2.51329	1.71238	2.05046	2.25985	2.61562	3.82575	2.94599	2.81735	3.3303	4.34485	4.60867	1.56673	2.77798	0.454583	1.4753	1.52689	2.68073	3.40658	3.59896	3.28762	5.10027	2.16962	2.93509	2.85308	1.13237	1.5274
Cre01.g039550.v5.5	2.60858	2.19699	2.62168	2.86648	2.13419	2.68144	3.38718	2.94989	2.60828	1.63387	2.15471	3.67739	2.40717	2.12623	2.67283	2.60968	2.8321	2.83267	2.78551	3.25133	1.82564	2.79023	2.02096	4.19177	5.33668	4.38699	2.78824	2.874	0.9261	1.15492	1.28537	1.04858	1.32254	1.40859	2.38138	1.37202	1.60887	1.69766
Cre01.g039626.v5.5	1.21968	1.84714	1.21211	1.58298	1.66503	1.39416	1.72799	1.57528	0.934725	1.08312	1.21677	0.798026	0.424303	1.29477	1.51868	0.573463	1.01527	0.566723	0.690788	1.18037	0.810509	0.740503	1.34377	1.24329	1.2454	1.32246	1.61305	1.63795	0.0536121	0.146606	0.44086	0.119308	0.175175	0.241018	0.147675	0.203782	1.02933	1.2293
Cre01.g039702.v5.5	3.50853	4.43669	3.95865	2.19895	4.01179	4.16247	3.69458	2.7726	4.59776	5.24191	4.59909	2.18326	2.54265	3.30566	4.87559	1.89318	2.38443	2.68435	2.70722	2.29446	3.33637	4.65127	5.93004	3.58796	2.99421	4.52776	4.02559	7.29953	1.70928	1.97913	1.11429	2.04397	1.36899	1.27244	1.74767	2.04981	4.24836	5.02736
Cre01.g039750.v5.5	7.9561	5.44222	5.77168	8.21588	5.31811	6.69496	6.62986	6.42225	6.14672	4.19216	6.226	5.30762	5.66857	7.00671	6.9896	5.81952	5.84609	5.56751	6.27491	4.86196	6.99429	4.3446	4.04438	10.0528	9.03885	11.5575	10.404	5.47518	5.87329	8.7845	7.89413	8.98947	6.45288	7.23539	3.17057	6.98217	8.82868	8.88426
Cre01.g039800.v5.5	3.61199	4.03688	3.37142	4.045	4.22596	3.78106	3.76947	3.71671	3.74109	2.27798	2.37811	2.94984	2.51083	3.29033	2.10758	1.97698	2.213	2.6108	2.78461	3.39827	2.93876	2.74948	3.45873	1.86446	2.5186	2.395	2.76556	1.91424	2.74738	2.05594	2.33305	2.44398	2.2218	2.11834	2.30669	2.12732	2.5883	2.55145
Cre01.g039850.v5.5	5.3772	6.3242	8.49286	7.49376	6.91094	6.43597	8.87341	3.43823	6.54271	4.87155	4.78549	2.30633	3.76857	2.98172	3.10327	3.17088	3.5495	3.64472	3.99363	5.45041	4.24214	3.65436	5.75342	3.71818	5.1376	3.89649	13.3322	9.49774	3.56173	5.69307	4.60342	8.1614	5.80588	8.58124	3.81293	5.3637	2.95781	3.20428
Cre01.g039900.v5.5	3.66168	3.48546	4.63011	2.23252	2.60308	2.90516	3.84762	1.58557	3.22669	2.94493	4.15042	3.25008	2.68079	2.37268	1.9611	2.77854	2.77047	2.1172	2.10384	2.74435	2.81403	2.58078	2.66996	16.4806	14.1442	19.8823	24.338	6.74352	1.53015	2.02445	1.73238	2.08085	1.48881	1.61557	1.22884	2.01099	3.06451	3.90104
Cre01.g039950.v5.5	3.0097	2.61811	3.21156	3.17145	2.79314	3.15871	2.82904	2.12228	2.56655	3.89619	3.56583	2.25007	3.16998	3.27018	3.51793	1.77434	2.14911	3.31552	2.82623	2.34797	2.66725	2.84636	3.93768	6.04341	6.60244	5.44122	7.23501	4.10831	0.964001	1.0987	0.647523	1.0764	1.16544	0.857163	0.98923	1.44471	4.36232	3.98152
Cre01.g040000.v5.5	1957	1565.88	2956.71	2713.29	1083.98	2159.05	2218.54	3038.45	2216.82	1464.13	1754.1	1489	1618.78	2193.17	2431.26	1091.32	1352.47	2098.96	2668.04	1959.86	3085.01	1538.85	2439.44	2121.66	3711.6	1785.24	3716.06	2034.94	2899.09	2689.79	3313.02	3361.89	2935.84	3123.52	2055.75	2818.35	3771.38	3706.77
Cre01.g040050.v5.5	2.38585	2.17893	3.34101	2.96389	2.30781	1.7917	2.64823	2.31874	2.26544	1.96985	2.07416	1.2503	1.94037	1.7583	0.797984	1.09975	1.67494	1.5765	1.84154	1.91538	2.03544	2.52513	1.01758	13.2556	10.227	11.8961	14.9451	8.32623	3.02301	1.39809	1.53532	1.91231	1.37348	1.51011	1.45666	1.7835	1.89494	2.07107
Cre01.g040100.v5.5	5.17943	3.87939	7.61257	4.94199	5.06534	3.89944	3.09345	3.37072	3.21145	3.81611	5.41429	4.73672	4.27968	4.09017	5.99401	5.10352	5.17667	4.35919	4.46803	2.67069	3.73107	4.51755	3.83679	37.5501	53.5699	43.4599	90.4181	16.6673	2.49459	2.58521	3.744	3.53143	2.45769	3.20157	3.62016	4.39368	3.80069	4.34004
Cre01.g040150.v5.5	2.03861	3.41436	2.42345	3.397	3.36184	3.99892	2.25185	5.02553	2.88734	30.948	6.46358	5.65269	4.81067	4.93556	3.50721	7.8707	5.64499	4.89744	4.42007	6.33782	4.09077	32.123	18.9591	3.8725	4.04374	2.66412	1.44657	2.09454	0.490253	0.0670062	0.105589	0.138459	0.318026	0.317556	1.14144	0.834011	0.822794	0.606947
Cre01.g040200.v5.5	12.7534	14.7189	13.8967	11.9614	11.3625	14.5458	15.164	17.0927	14.4231	11.8641	11.8977	14.0481	15.2431	10.8658	14.4523	10.1247	11.1362	10.9483	14.8652	11.6123	12.5483	14.0051	14.8708	22.2828	20.5207	14.8167	17.8065	20.1522	13.0136	15.3152	11.0672	11.4426	11.6918	13.1945	17.9792	16.114	20.7173	17.8809
Cre01.g040250.v5.5	8.80935	7.39753	7.29557	7.18319	6.52926	6.65277	5.31159	6.3317	6.21119	5.10898	5.72024	6.7321	6.61192	6.39577	6.73163	6.78701	7.07687	6.29473	5.96866	7.91295	7.56836	5.76326	5.0587	11.1503	10.6554	9.6688	16.258	4.87243	3.93527	4.6529	5.16847	5.36302	4.73447	5.37829	4.70137	5.75894	7.01369	7.84883
Cre01.g040300.v5.5	5.8025	3.65739	5.90461	4.68469	7.71862	6.40893	4.94107	4.5111	6.37355	4.08051	7.89781	1.5165	4.53243	7.04653	8.18132	6.45068	6.65105	4.32157	7.43929	5.3954	6.01972	3.88332	5.05801	2.15461	2.67821	3.52756	4.81554	5.38437	1.01917	4.14066	6.55754	4.93672	3.5415	5.18734	2.99629	4.32418	6.1961	6.36979
Cre01.g040350.v5.5	2.31739	1.88739	2.36788	1.38761	2.11197	2.1092	2.18794	1.96748	1.91965	2.17723	2.00483	1.85463	2.28568	1.95532	1.72356	1.27304	1.61971	1.33554	1.87962	1.53003	1.97919	1.89734	1.71506	2.024	2.48822	2.66765	2.06684	2.51162	0.610089	0.878511	0.995509	0.877666	0.967121	0.872393	0.761952	1.01217	2.92809	3.08389
Cre01.g040400.v5.5	25.4578	19.582	19.4825	29.8831	17.5415	23.8714	20.5847	10.9253	22.4579	18.9373	19.7426	21.4649	18.9983	11.4726	13.9591	18.5233	20.2201	18.2873	20.141	22.2648	20.6657	21.6019	18.876	20.8662	21.2363	22.57	47.2143	17.1164	22.3182	13.3554	19.1752	16.0058	21.3372	15.1866	12.12	16.2729	9.07138	10.3897
Cre01.g040450.v5.5	10.075	12.5489	10.2632	10.7875	10.1031	13.2073	10.1098	11.7557	11.5859	11.667	13.762	13.9369	13.3568	16.1958	11.7641	8.9417	8.43304	10.7421	14.9566	10.1743	12.8649	11.2006	9.24818	10.9827	10.946	12.343	9.26153	11.3994	9.78069	11.7542	13.5496	10.1887	10.1576	7.43852	5.22059	11.7405	24.3305	23.2388
Cre01.g040476.v5.5	1.23734	1.87503	1.7499	0.997154	1.33384	1.10473	1.16212	1.8389	1.30561	0.804808	0.630139	4.115	1.26361	1.72627	4.28453	0.519723	1.51835	1.92186	1.82706	1.17346	0.577151	0.641931	1.0717	2.51827	2.25739	5.20029	3.7797	0.301023	1.94202	1.19989	2.33234	2.77652	1.60793	1.77242	2.38204	2.30479	1.33723	1.14792
Cre01.g040500.v5.5	25.4186	34.5105	29.4335	30.8507	28.4482	29.5544	30.7593	22.7638	29.1626	24.6398	24.1093	23.6453	29.7515	24.4433	22.7032	32.6773	32.702	29.7097	25.8488	40.2648	26.1878	32.5814	25.5737	34.9161	34.2382	27.0093	39.3796	24.0368	14.4154	8.62585	10.9899	8.87242	10.5587	9.97945	22.7034	10.0449	12.9861	12.1934
Cre01.g040550.v5.5	4.7018	4.28293	5.10018	5.51517	3.73238	4.37661	4.39221	3.32487	4.29807	4.966	4.47597	2.83437	2.76704	1.46941	2.10162	1.82186	3.0346	2.63084	3.31253	4.07568	3.19449	4.35248	4.3747	6.25051	5.80473	7.45608	4.68975	6.15517	1.66154	1.57507	0.992088	1.85433	1.86078	1.8572	1.56766	1.43927	1.4946	1.70497
Cre01.g040600.v5.5	2.73804	3.64708	3.49236	2.97883	3.46146	3.43565	2.56008	2.16597	4.10551	2.41039	2.14101	1.68665	2.39735	2.18024	1.89123	1.56965	1.88863	2.28664	2.45127	1.76265	2.22866	1.70332	2.85524	3.37497	4.01756	3.36335	6.02031	2.81043	1.98779	2.80283	2.53942	3.19109	2.9279	2.86633	2.03478	2.73968	3.03711	2.99921
Cre01.g040701.v5.5	22.3699	25.4171	30.2548	22.1488	13.4855	22.7945	14.0827	26.2249	24.8018	26.0645	27.1618	21.2713	21.2333	41.8884	39.4134	8.99726	12.7269	22.9941	28.1015	23.6475	16.7225	24.5653	39.0344	25.4975	22.1363	21.2313	14.6524	34.7488	25.7174	36.2519	14.0503	26.1496	36.6216	27.1552	31.3402	35.4266	47.5014	40.892
Cre01.g040750.v5.5	15.5591	19.2557	19.7768	13.1945	12.0172	17.1372	8.09373	15.3594	17.3871	19.6833	15.3031	7.08671	6.88844	6.37657	6.82881	4.69501	7.19787	9.10093	8.07423	9.82381	10.5385	20.1731	23.6474	17.5974	15.0883	10.0698	14.6164	20.3024	11.7	10.6732	5.41299	6.67552	7.55931	8.22487	20.4866	10.2904	17.3152	15.0136
Cre01.g040850.v5.5	2.22061	2.51155	2.69507	2.27362	2.68595	2.17815	2.10299	2.48052	1.98386	2.3571	1.85035	1.56976	1.4215	1.73888	1.17381	0.991289	1.19409	1.54469	1.69268	1.02599	1.3051	1.96913	3.6299	1.18069	0.710206	0.766422	1.31577	2.50648	1.62028	1.3663	0.976358	1.08765	1.13526	1.2809	1.46671	1.10197	1.8904	1.99109
Cre01.g040900.v5.5	43.9916	46.6724	54.7275	43.565	45.3824	41.2426	44.463	34.9485	44.3372	24.9699	25.3018	30.6712	25.9978	27.4351	27.151	36.9121	32.9673	26.8046	27.7334	40.619	22.5884	29.6478	27.5349	61.928	46.1825	50.5987	33.8634	31.5747	34.7913	17.1166	17.8959	20.9066	20.1456	32.9413	56.4438	25.5792	9.2131	7.25747
Cre01.g041000.v5.5	17.6765	17.8132	16.0755	23.7727	26.0588	18.8132	23.3635	24.4515	17.622	18.4234	22.1426	25.9716	19.4361	21.3452	21.6431	26.9823	22.7967	22.4307	18.6651	26.528	27.4962	14.9971	12.4779	20.356	22.0174	23.1077	13.9015	20.3766	16.6715	22.4799	21.7325	20.7263	14.8645	18.275	8.71191	14.7782	16.3009	14.694
Cre01.g041050.v5.5	10.6464	13.0602	14.8845	13.2923	13.175	10.4803	19.0635	11.4481	12.2319	10.5125	8.55451	7.42921	8.21538	6.93423	9.59428	9.64925	8.83281	10.2506	8.20377	9.59592	8.09359	10.7341	9.36278	14.7761	17.1421	17.4986	27.0695	27.9955	2.17843	2.78102	3.71614	3.50394	3.39043	3.99243	5.1693	5.27106	4.22859	3.74784
Cre01.g041100.v5.5	7.29688	6.54099	7.70872	5.35228	6.44608	6.2177	4.68515	5.91381	5.99469	6.71806	5.95213	4.08063	4.29604	4.30917	4.18099	3.22929	4.12913	3.20826	3.64299	5.11404	4.74526	4.99586	7.49978	7.22596	7.54442	6.94346	11.4602	5.26758	3.40253	5.32194	4.2714	4.41971	3.82296	5.12217	3.21477	5.76429	7.97699	9.12893
Cre01.g041150.v5.5	2.35622	2.03055	1.76069	2.1575	2.67738	2.46505	1.54945	2.74767	2.40206	3.57251	3.15179	1.81133	2.56674	4.46124	3.32302	3.44096	3.31384	2.71555	3.01649	2.13675	2.85022	3.83203	3.79007	0.946672	0.98004	0.834684	1.16354	1.35936	1.84595	0.867578	1.16546	1.02239	1.92612	1.07356	1.75411	1.30708	4.84598	5.13896
Cre01.g041200.v5.5	6.92971	6.47055	8.86431	5.74781	5.15213	4.97189	9.06294	4.86687	5.99457	3.58523	4.1461	5.22467	4.55353	3.68636	3.72904	6.48308	6.91728	6.37157	4.37299	6.92013	4.82667	4.0376	4.05763	12.9206	10.5001	11.8633	7.91063	3.96085	5.03002	9.96778	13.1106	10.9989	8.02238	17.9764	15.8632	10.6625	2.37856	2.48495
Cre01.g041256.v5.5	14.1796	15.6669	12.3846	10.7191	18.832	12.9031	15.0904	13.6375	12.7233	17.3852	16.5133	14.7812	15.2068	13.4016	15.6735	17.9632	18.403	13.4001	13.3542	16.4442	12.8972	16.5417	13.771	16.6181	12.0305	17.2409	13.6095	17.0218	6.06855	4.36338	6.90488	3.8515	3.2303	4.3524	3.19653	4.22501	7.86629	8.57423
Cre01.g041300.v5.5	4.65787	3.9092	4.4492	3.64598	4.92909	4.00045	5.34285	5.03254	4.45174	5.05595	4.46595	6.98262	8.01304	5.96502	7.94698	6.27914	7.83179	5.22267	5.07491	2.36594	4.38749	5.27208	3.8553	2.2995	2.10677	2.4706	4.71809	3.43231	1.07257	0.809501	0.545507	1.30071	1.44132	1.07022	1.28875	1.21127	2.4927	2.64539
Cre01.g041351.v5.5	2.91126	4.58498	3.52504	4.51174	4.48104	3.77897	4.56639	3.15498	3.24013	4.40145	4.13543	2.09432	3.16758	2.75869	1.94085	2.81913	4.372	5.51331	2.76704	4.7279	5.56558	4.06237	4.76362	5.22916	3.82649	3.36853	4.53353	6.06747	2.40735	1.8645	1.89761	1.60629	1.82853	1.8287	1.36403	1.77065	2.89327	2.74445
Cre01.g041400.v5.5	11.24	12.229	10.5736	8.65968	12.8624	10.0233	11.3546	7.62961	10.46	11.7823	11.1144	9.98406	9.54815	7.45156	9.12387	7.98739	7.92956	8.48489	8.54477	10.2144	9.10111	8.96576	10.5288	11.0169	9.25235	13.0419	12.9581	9.07094	4.30123	5.65411	5.08586	4.53078	3.68492	4.46867	3.931	3.70286	8.6698	8.85042
Cre01.g041450.v5.5	7.38774	8.26097	6.68835	6.97245	7.40756	8.01471	5.64769	7.20156	7.05254	7.09867	7.30264	6.78672	6.88042	8.28216	5.83822	7.029	6.48295	7.54831	7.95432	5.13835	7.7572	7.34718	8.15864	3.56317	3.76885	3.69559	2.46199	5.19175	8.60607	9.13167	7.38117	9.04472	8.28943	7.33494	6.46064	9.31323	11.4633	10.9192
Cre01.g041500.v5.5	1.40649	1.30389	1.15932	1.63556	1.58027	1.15234	1.06365	2.03324	1.5666	1.33697	1.37849	2.07804	1.59487	1.14588	1.63297	2.60735	2.17431	2.31181	1.6859	1.3124	2.09275	2.00879	1.89642	0.704583	0.357406	0.804316	0.747203	1.0727	1.01875	0.424947	0.94992	0.774187	0.488184	0.656043	0.804359	0.723684	1.25194	1.47694
Cre01.g041550.v5.5	2.62259	3.28207	2.91582	4.11389	2.28855	3.47075	2.88426	2.20412	3.09049	5.95204	4.39499	2.91562	2.71508	2.7026	2.7031	2.08415	2.30325	2.46214	2.69867	3.08625	3.43616	4.45355	5.29296	2.0803	1.83269	1.35376	2.87135	3.39515	3.91947	2.42715	1.77115	2.46829	1.4845	1.93907	2.32544	2.54175	6.20965	6.71221
Cre01.g041650.v5.5	5.94224	7.76881	13.0771	6.13005	6.52619	5.73159	14.6043	2.0371	6.34106	7.56785	4.4424	6.99738	4.0245	3.88718	7.09826	8.04689	9.47567	7.05988	3.26362	8.01938	6.63734	7.94766	6.16287	15.4723	12.0627	9.63409	28.4538	20.5566	7.92239	3.71421	1.31625	1.6588	2.08724	3.85307	14.1105	2.65023	2.07016	0.77007
Cre01.g041800.v5.5	7.10106	7.31311	6.17943	8.34614	10.6943	11.8187	8.83932	9.75291	9.66964	14.4318	12.4836	11.8925	12.699	8.7054	11.2911	11.1646	9.5579	11.4698	9.45321	10.2992	12.9083	18.4688	15.8613	4.27415	5.25134	4.43129	4.29697	8.93745	0.311008	0.38582	0.141788	0.524945	0.271976	0.244684	0.159943	0.449286	0.81522	0.976315
Cre01.g041850.v5.5	1.98985	1.79803	1.92927	1.81276	1.33509	1.55291	1.58601	1.57529	1.33148	1.80111	2.06176	1.31892	1.8488	1.08029	2.20572	2.04437	1.73266	1.33267	1.61244	1.40704	1.09309	1.77691	1.99071	3.59143	2.89821	4.57226	2.11611	2.68597	0.851919	0.741819	0.975818	0.741841	0.830446	0.7542	0.808877	0.744949	2.46537	2.34149
Cre01.g041855.v5.5	0.980476	0.933504	0.835192	0.765615	2.08407	0.995946	1.07306	3.75254	0.753471	1.1405	0.875805	1.69175	2.31769	1.61662	0.121254	0.509889	0.92214	0.829615	1.79248	2.76925	0.97068	1.12462	0.713466	1.77575	0.909598	1.08465	0.145418	1.52585	0.01	0.719383	0.51439	0.750406	0.412494	0.36884	0.596441	0.623092	5.55049	4.89897
Cre01.g041900.v5.5	1.54671	1.38669	1.39852	1.4899	1.05285	1.40786	1.4842	0.88179	1.2003	1.76285	1.34295	0.709943	1.27319	0.71072	1.08652	0.692271	1.34815	1.41293	1.0109	1.11537	0.790729	1.7101	1.24397	3.54301	2.49138	2.32324	1.67802	1.05576	0.930797	0.429321	0.431446	0.446851	0.785607	0.587156	2.26573	0.667046	1.06882	1.10101
Cre01.g041950.v5.5	5.74175	4.99964	6.14604	4.73259	5.39269	4.7786	4.14254	4.84984	5.07075	5.52904	4.26681	3.95638	3.75727	3.04835	3.64052	4.12346	4.03487	4.71062	4.01806	4.62518	4.03772	4.60382	4.70169	34.0927	27.6701	34.8476	32.3772	8.70135	3.66977	2.26465	2.6773	1.91468	2.64039	2.97612	6.38042	2.74371	3.12407	3.18794
Cre01.g042050.v5.5	7.94554	4.1777	3.76232	5.23721	7.18064	5.63008	10.7419	5.49025	7.54264	8.60669	4.84778	10.3921	8.63302	11.7906	11.9763	12.469	14.9828	10.4189	9.73101	9.74929	10.5268	8.42097	7.0294	10.6657	7.12609	8.36463	17.6869	9.60822	7.00241	6.67929	12.556	10.035	8.29811	11.0869	7.67393	8.61401	4.74813	5.41145
Cre01.g042150.v5.5	7.12967	3.54597	4.95433	4.5583	4.29987	5.07105	5.6867	5.52406	5.6987	3.96053	4.63123	4.73932	4.88725	4.59341	4.36323	4.94682	5.15101	3.34526	4.76318	5.08162	6.38253	2.91374	4.55492	4.69774	5.20079	4.93557	7.04941	5.33246	3.4269	3.68819	5.26306	3.86288	3.25163	4.08645	3.06985	3.86667	5.07125	4.97399
Cre01.g042200.v5.5	313.963	254.682	313.17	330.758	211.966	236.42	403.861	244.809	261.002	215.859	131.38	280.206	258.964	230.903	207.152	261.703	274.744	359.591	300.97	349.172	372.626	108.179	59.2177	485.251	484.12	266.467	439.526	426.357	1053.33	1193.15	1004.89	1367.7	1072.8	1829.16	866.99	1139.5	299.579	293.828
Cre01.g042300.v5.5	6.94848	5.6788	7.70238	12.229	8.99409	6.89589	6.66191	9.26646	6.42536	9.29516	6.11481	5.98196	6.3133	7.89074	6.72079	9.07649	8.86775	11.9662	10.0951	7.79899	6.82211	9.05093	6.59829	9.62046	8.58625	8.52289	3.13226	2.40452	3.26947	2.02223	1.89897	3.82996	2.97524	3.34403	8.15465	5.22182	4.87426	5.53461
Cre01.g042352.v5.5	1.17664	1.28293	0.880445	2.02531	1.97442	1.6675	1.15926	1.79725	1.26591	2.03148	1.63437	1.47512	2.3201	1.30098	1.43562	1.97393	1.74536	1.8289	1.42266	1.65153	1.5445	3.0436	2.01069	0.048071	0.0726979	0.121473	0.0258657	0.236385	0.664764	0.447878	0.59175	0.615556	0.39076	0.485287	0.732965	0.897495	0.526676	0.547673
Cre01.g042450.v5.5	2.46125	3.15713	2.28596	3.0427	3.79184	2.94403	2.52767	4.45124	3.4102	4.3741	3.60922	3.53847	3.38797	4.30846	3.73162	4.42123	4.03937	3.67065	2.93461	2.45607	3.00484	4.64526	4.68793	1.65462	1.39115	1.77311	0.45846	1.34327	3.15374	3.42936	2.2906	2.69263	1.90399	2.33396	1.79846	3.43616	7.81677	7.57451
Cre01.g042550.v5.5	12.5325	10.7992	12.4547	12.3877	11.9619	12.1196	11.6893	13.607	11.7413	12.6174	13.1325	11.6943	13.8193	14.2843	12.4752	13.2317	11.8618	11.8194	12.1093	11.5482	12.435	10.7377	11.4437	16.5862	16.2795	18.5733	16.6336	12.9448	13.6097	18.2878	14.355	16.906	15.3798	13.8676	13.1944	14.4817	27.273	28.1528
Cre01.g042700.v5.5	3.67579	4.4838	4.5909	6.15429	3.24852	7.44827	2.88975	5.98849	4.78299	13.7205	8.74219	5.97225	4.15717	5.44642	12.6422	4.99848	3.96174	6.29836	8.47159	3.90644	5.29262	12.898	21.3535	0.0616052	0.210374	0.01	0.01	0.01	13.2567	3.58183	1.58443	2.27456	1.98619	1.11216	24.6763	3.86401	0.01	0.01
Cre01.g042750.v5.5	179.996	142.011	154.008	157.914	173.789	173.008	176.971	197.082	193.28	144.466	130.845	248.932	246.889	290.557	237.756	215.076	246.743	197.694	228.49	175.964	213.084	164.261	167.21	160.276	131.564	152.529	102.73	146.161	523.889	389.025	537.005	530.164	439.969	421.817	433.321	439.209	996.069	963.53
Cre01.g042800.v5.5	21.2073	20.2128	20.8914	46.6213	24.6132	34.2303	33.809	60.3628	28.2772	28.7874	30.5614	36.5511	40.9886	38.9031	35.4533	30.6996	30.8091	40.5818	44.183	35.9609	54.4906	32.6705	21.3252	41.4504	47.3136	26.2223	21.0414	28.6594	24.911	37.6774	42.1487	37.0674	36.1882	31.1726	21.7051	26.9221	49.8252	45.5948
Cre01.g042850.v5.5	4.90245	7.30182	8.70574	5.23491	5.08909	6.63053	3.80964	3.85078	7.11176	5.62529	6.42927	4.86449	5.65944	4.96919	4.03521	3.88691	4.09031	3.57005	4.68754	4.74011	4.38602	2.90376	4.07217	10.798	10.4155	12.343	17.9597	10.76	4.5612	4.0605	4.07497	3.93589	4.50049	4.67447	4.14058	5.49608	9.815	8.86911
Cre01.g042900.v5.5	10.1238	10.6844	10.1338	10.7822	13.5807	9.38927	9.00981	11.4522	8.62925	8.52355	14.0309	10.3306	7.98856	8.95088	10.5421	6.7145	8.58146	7.89969	6.89666	7.13834	9.15108	8.08131	6.60819	11.1	9.42447	13.0862	13.8988	9.22848	6.30013	12.0977	9.43537	7.83689	6.47326	6.52051	1.68309	6.86031	15.8577	14.8061
Cre01.g042950.v5.5	27.8051	27.2143	22.8694	35.3355	25.6017	29.6122	33.4887	31.4472	30.9219	31.4018	29.5249	31.7848	39.3893	23.4984	37.5066	31.8908	27.6789	39.5809	33.9331	31.6464	38.0543	35.047	25.5538	30.7578	33.2578	26.5719	42.9035	20.6118	13.7338	10.8181	13.577	12.5743	8.6505	9.95639	7.45956	11.9409	19.9999	19.0649
Cre01.g043000.v5.5	5.71245	5.02409	5.96001	5.15828	6.52118	6.5583	6.02785	7.37933	6.80366	4.26523	5.65627	6.19413	8.68251	4.30887	5.93125	5.54068	4.35173	5.11398	5.49143	6.57619	5.86268	2.95369	4.08237	6.66224	7.66242	6.48562	10.2517	4.27346	6.12034	7.31006	3.74629	7.49896	4.7648	7.098	3.33378	5.73036	6.826	7.83978
Cre01.g043050.v5.5	7.92934	12.0273	11.4033	12.2688	11.2145	11.4105	13.3335	6.19274	10.6862	8.06073	8.77254	7.94639	8.28148	8.26637	11.2225	10.1781	8.89106	10.1649	11.0271	11.7998	11.7752	7.98342	7.17028	27.82	23.3833	27.3423	38.0549	14.0638	14.2232	18.9421	25.1841	20.2287	19.4775	16.7642	12.6555	16.6751	10.7014	10.4495
Cre01.g043100.v5.5	16.3052	10.6989	13.1829	21.5259	13.5312	17.3097	17.0698	21.7134	14.3955	15.4056	16.5176	22.7583	20.0994	18.5304	11.5233	18.3241	16.9345	21.3536	16.595	17.558	19.9499	23.8311	20.8191	18.7749	19.3902	16.8826	18.2191	11.9451	10.9386	12.4384	6.95658	12.4075	13.6963	14.3496	10.2038	9.54992	13.1416	10.5547
Cre01.g043150.v5.5	23.9483	18.688	26.0318	22.5636	16.0062	21.1378	22.1051	11.3532	23.0384	21.4447	24.0806	21.6212	18.0448	23.7718	18.7345	22.4458	22.3643	21.2291	24.74	16.709	22.9277	23.9805	32.1991	15.685	14.6547	11.83	15.5505	15.9026	15.3827	17.3246	6.29515	15.9743	15.4846	19.1806	24.1633	20.1367	11.7769	11.7148
Cre01.g043200.v5.5	50.9824	27.791	27.8948	41.2919	33.4488	34.5017	34.6623	42.8307	32.9718	58.1918	50.0132	56.0773	64.6468	63.2815	58.701	63.3408	57.5524	78.3117	69.0427	44.6145	98.9966	36.7027	19.638	33.5684	33.6618	18.2994	4.23766	11.7014	119.266	113.358	88.5559	67.2296	83.5254	58.5936	56.2755	66.3091	47.5115	49.5666
Cre01.g043250.v5.5	1.55521	1.4298	1.54556	1.94562	1.14829	1.84152	2.01372	2.33607	1.63785	2.59303	1.89733	1.80384	2.13655	1.49883	2.57885	1.77703	1.88006	1.99895	2.21558	1.68621	2.54263	1.85721	1.62958	1.25871	1.02974	0.885715	0.596893	0.265533	0.393838	0.389037	0.25311	0.301722	0.447328	0.227675	0.291379	0.54705	2.67531	2.97232
Cre01.g043300.v5.5	7.07394	7.41365	9.95342	8.48617	4.61679	7.27239	7.84732	5.57508	6.10355	7.17252	7.57368	4.55652	5.74053	5.36987	8.73087	6.66545	6.96951	6.61832	6.56716	7.30504	6.37054	9.64989	8.87202	14.014	11.8355	12.5644	6.1078	4.54082	3.50665	2.0175	1.065	1.7252	1.66433	2.12319	2.78846	1.95737	1.85456	1.73171
Cre01.g043350.v5.5	6.95636	6.73959	6.59832	8.35766	5.94854	9.95593	8.79527	8.72928	8.92905	7.7651	10.4269	14.4066	13.7223	13.3776	15.669	7.26385	7.95186	10.8576	14.1771	8.69431	11.6701	4.65848	4.44259	6.35524	6.24235	5.87814	5.38387	12.8652	27.2621	32.0787	40.6241	27.2523	39.9017	24.5668	25.7291	37.7476	75.6188	76.2625
Cre01.g043400.v5.5	4.44428	4.77035	4.48237	4.42503	3.7731	4.24983	6.07541	5.00506	4.47927	3.60116	3.46372	6.72113	5.07296	5.31196	5.16311	5.15512	5.32087	4.85679	7.05036	5.38455	4.26493	3.24732	3.38837	6.78911	5.79367	6.78013	6.45738	3.08261	3.35825	1.51168	2.20388	1.92712	2.25144	2.53994	4.76971	2.68168	4.21423	4.125
Cre01.g043450.v5.5	14.0511	12.5689	19.5364	11.2381	8.49143	17.9623	10.3287	4.69023	18.0625	11.5899	12.0104	11.5712	13.4041	15.7714	11.9924	7.51302	5.71303	6.50058	15.0983	8.61626	17.0292	7.24575	12.7334	10.1996	12.0136	10.1038	12.123	8.8327	12.2577	29.6475	22.0415	32.6777	28.3797	31.3299	12.0829	26.4103	20.4602	22.1167
Cre01.g043500.v5.5	5.80369	5.95859	7.54052	4.91882	6.32094	7.56592	5.39832	5.88219	5.65542	9.76566	7.34875	2.50721	4.8599	3.05901	7.10377	2.93158	3.17983	4.14931	4.74147	5.53251	5.85167	10.2211	17.4849	8.3975	7.07173	8.26753	7.88927	8.87611	1.66984	2.35794	2.08539	2.54582	2.76356	2.52476	2.02925	2.57503	5.013	4.93445
Cre01.g043550.v5.5	2.45968	3.42007	3.36583	4.60022	3.18966	3.52865	2.74619	5.96909	2.99252	1.627	3.19599	3.44534	4.08634	3.41121	2.61351	2.13986	1.87407	3.8119	3.26991	2.8038	2.6551	1.20339	1.30034	0.424478	0.168753	0.20436	1.69428	1.86582	0.454912	1.17346	0.286632	0.81672	0.623541	0.761227	0.146022	0.571043	0.530056	0.526822
Cre01.g043600.v5.5	4.54719	6.45744	4.68723	5.86121	4.82074	5.15945	4.15183	3.58889	4.84012	4.863	4.59044	4.72063	7.39897	5.86238	4.66923	6.45269	6.4303	6.71973	6.89298	7.786	6.45332	5.84932	4.27966	6.9594	6.22821	4.05789	5.76262	3.97755	1.40537	1.53958	1.86517	1.60954	1.281	2.20983	3.24605	1.66749	3.11086	2.53805
Cre01.g043650.v5.5	2.8848	2.8497	2.71601	3.90752	2.94209	2.46877	2.68077	1.97518	3.01518	2.56768	2.15002	1.78174	2.01552	1.81498	2.04823	3.13862	3.47899	2.8611	2.89586	3.12018	2.89356	2.29185	2.56439	1.10891	1.28608	0.925266	3.48725	2.64081	1.9369	1.44547	2.94287	2.18112	2.06237	1.7113	1.94214	1.46807	1.77782	2.04501
Cre01.g043700.v5.5	2.09698	1.12942	1.69444	1.32118	2.05475	1.05742	0.985292	1.45397	1.08586	2.0438	1.7516	1.0329	1.53834	1.97111	1.06882	2.29314	1.81611	1.5511	1.79418	1.94618	2.51257	2.83235	1.82839	1.24769	1.29482	1.55122	0.915522	1.46679	0.0882488	0.397538	0.736584	0.608528	0.49137	0.640309	0.684325	0.685578	1.37682	1.91468
Cre01.g043750.v5.5	3.73421	4.81597	4.41183	4.3363	3.80983	4.10244	3.32658	3.88908	4.39684	3.73422	3.51914	2.48123	3.10801	4.86219	2.99676	2.72539	2.82422	2.82161	3.50243	3.43946	2.74888	2.54785	4.06027	3.92231	4.08614	4.57774	4.21757	2.16246	5.57745	5.66658	6.30092	6.84625	8.42266	4.09954	5.07386	6.16835	7.76031	7.32635
Cre01.g043800.v5.5	4.10236	4.37185	3.16894	3.63934	3.66346	4.51818	2.72766	2.51967	5.06887	2.86123	3.51851	2.09485	2.29537	3.66261	2.49677	2.43151	2.63979	2.43057	2.96265	4.71612	2.76226	2.3819	3.57315	2.42912	3.44451	3.63733	1.8132	2.2472	6.27107	2.62575	3.14136	3.03648	4.36483	1.87354	3.65042	3.26472	2.88496	2.52806
Cre01.g043850.v5.5	2.4653	2.61959	2.33308	2.83538	2.66463	2.89546	2.49654	1.64485	2.87959	2.80355	2.82647	3.66842	2.96296	3.22716	2.17118	3.47908	2.85141	3.29949	3.61658	3.20073	3.34466	2.63806	3.23006	3.90866	3.46524	3.52875	4.29672	2.02369	0.867078	1.23514	1.15093	1.25577	1.12569	1.33238	1.48142	1.37447	2.41032	2.71562
Cre01.g043950.v5.5	0.674597	0.793438	0.689566	0.535538	0.800328	1.16699	0.830617	0.297824	1.01099	2.05544	1.33991	1.28573	1.24595	0.985154	2.08578	0.947201	0.702681	0.73155	1.36622	0.860735	1.18545	1.18856	1.99984	1.28293	1.10205	1.77965	1.06544	0.731421	0.575906	0.161609	0.747154	0.261351	1.29964	0.62107	2.33771	0.690603	5.19028	6.07056
Cre01.g044000.v5.5	30.0467	29.3393	32.474	26.3562	15.223	34.502	21.9236	14.6591	38.1569	26.1328	24.8876	30.3881	19.5995	15.7691	24.5618	19.6459	21.4341	19.3132	25.8906	20.925	24.3022	22.1154	29.8065	46.4571	42.733	51.9846	115.563	23.6962	34.4121	35.0225	27.1393	35.0701	36.0648	30.9345	23.8088	40.315	27.4743	29.0262
Cre01.g044050.v5.5	248.29	254.496	213.595	239.479	187.819	232.461	283.921	188.218	250.21	124.001	177.315	253.633	250.994	181.547	200.972	250.99	225.751	220.884	212.384	270.825	188.395	128.57	132.102	319.766	262.194	266.604	389.975	166.452	204.576	199.363	227.53	186.657	188.598	206.14	123.234	205.548	94.3589	93.4294
Cre01.g044100.v5.5	20.6173	25.4684	20.9035	21.2578	22.3484	23.1798	26.0118	21.5083	22.7605	19.664	18.9755	19.2947	22.7265	18.9937	19.8318	19.489	18.7656	18.9147	20.8298	22.86	18.9202	18.1917	19.2699	14.3264	14.868	11.1653	18.4377	18.5027	14.7573	13.4754	13.5816	13.44	13.3492	14.6942	21.581	18.462	32.8588	37.8627
Cre01.g044150.v5.5	3.73615	3.63717	3.54136	2.37397	2.41177	3.58499	2.8074	2.37781	3.45381	3.17096	3.55093	4.66682	2.55503	3.83072	3.0984	3.47773	3.33866	3.70193	3.87104	4.30013	3.64443	2.63174	3.6109	1.73924	1.35629	1.67471	1.90667	2.84624	1.31233	0.828492	0.801183	0.827504	1.06744	0.676964	1.21391	0.833626	1.86637	1.76091
Cre01.g044200.v5.5	4.28082	3.51632	5.2334	5.19979	3.70316	4.56152	4.78266	3.25576	4.0573	6.47974	5.21089	5.90344	9.92269	4.59348	4.44108	6.78463	6.29704	6.20134	4.91639	5.32101	7.94634	3.82991	4.04408	1.5169	3.56847	2.83544	4.70871	2.61455	1.99685	1.81333	0.979035	1.77369	2.28707	1.61232	5.63168	1.42999	2.97425	2.04885
Cre01.g044250.v5.5	2.03813	3.12576	2.07259	2.7512	2.93812	3.33484	2.10577	2.85715	2.61164	3.01544	2.66732	1.91819	2.94663	2.47851	2.65534	2.93678	3.07556	3.13881	2.94953	2.68977	2.75684	3.02713	3.39278	2.21142	2.40317	1.835	4.69189	2.5267	1.6165	0.978036	1.68418	0.903824	1.265	1.20466	1.905	1.01237	1.53693	1.78049
Cre01.g044350.v5.5	1.63175	1.62245	2.02116	1.83842	2.05393	2.26511	2.20803	2.18093	1.87852	1.65897	1.73092	1.89554	1.98363	2.18356	2.37476	1.78325	1.46094	1.83343	2.35126	1.50788	1.83006	1.9899	3.18266	0.964614	1.23526	1.26819	0.270041	0.95558	0.83057	0.93798	0.835343	1.07042	1.51332	1.14649	1.89868	1.35996	2.02782	2.13935
Cre01.g044400.v5.5	17.9844	14.0589	12.914	21.5508	16.3214	15.1344	16.5519	21.1391	12.2619	10.7585	15.7645	14.1599	14.0479	14.3825	12.4611	17.1371	13.5248	18.323	15.2656	15.1196	19.4039	12.3127	9.93156	20.8057	17.666	18.2841	24.8198	18.3535	14.8014	23.0195	11.8862	19.9651	11.6511	14.5528	7.23324	13.1023	20.0965	19.8724
Cre01.g044450.v5.5	1.8764	1.49751	1.62056	2.19781	2.13335	1.69579	1.97337	2.4859	1.3218	1.63699	2.34159	1.39806	2.5786	1.65741	1.43098	1.35916	1.49315	1.7319	1.38535	1.65255	2.12856	1.20526	1.11388	1.21898	1.07851	1.42219	3.37411	1.0361	1.27299	0.761158	1.04479	0.655382	0.65197	0.689628	0.477419	0.960335	2.22118	2.2632
Cre01.g044550.v5.5	9.04961	6.82176	8.57093	7.96758	9.70937	13.4511	6.67409	11.5466	9.76883	15.2927	11.4599	14.3546	12.2005	8.71232	11.8825	20.4671	18.1787	16.5811	22.0619	12.628	20.9399	32.0094	23.0562	29.7787	17.2857	22.5763	36.9836	19.9138	11.4951	6.35146	5.78939	7.58895	5.78385	5.95903	10.4568	9.34309	7.94204	7.17828
Cre01.g044600.v5.5	8.88727	6.78693	7.17861	5.84859	7.81018	6.97103	8.00936	8.46764	8.20368	7.95324	7.12866	11.4159	9.64965	10.1035	11.4313	9.44611	10.7389	8.15386	8.6408	8.10341	7.81819	10.072	10.986	5.75099	5.64419	7.31074	5.66181	9.17138	7.93399	8.82936	7.67373	12.3649	9.87393	11.4643	12.6325	11.1499	20.51	21.7919
Cre01.g044650.v5.5	8.44412	5.37509	4.98219	4.20961	6.22923	6.75923	7.97417	7.82696	7.68866	8.7779	6.32802	10.0189	8.57813	12.4199	7.85784	9.44096	9.51979	7.83162	9.3468	9.1718	9.62876	8.80668	9.55066	4.05086	3.94622	6.01221	3.90322	6.48569	8.60403	9.02141	7.47272	14.3324	12.7116	11.1009	11.4723	13.1079	16.0916	15.7281
Cre01.g044700.v5.5	7.23771	7.97532	6.60284	8.40318	5.85418	8.16499	8.6911	7.34022	8.69567	10.0176	8.56567	12.4282	13.3098	5.8727	13.0449	10.6506	10.3363	10.1417	9.81068	11.6713	9.41447	12.297	8.22663	15.0078	14.8528	17.7971	14.577	8.23136	1.72708	2.89077	5.53142	2.72638	4.41298	3.85922	5.52451	3.79735	4.04702	5.17722
Cre01.g044750.v5.5	7.37253	7.0003	7.98497	9.05048	5.86203	8.05903	8.44962	6.5731	8.89755	7.89276	7.15418	8.39651	8.53049	6.43718	7.8005	6.11813	5.26901	7.74175	8.54434	6.53996	6.31102	6.19654	7.27521	6.98917	6.74678	8.48721	9.74329	5.41995	2.24576	4.77749	2.92812	3.5369	5.53563	5.78081	5.85446	5.49687	3.31547	2.81699
Cre01.g044800.v5.5	257.714	503.532	614.939	286.213	106.724	159.687	401.787	127.232	195.944	109.75	96.3085	170.735	152.223	134.813	129.042	137.77	162.144	162.477	162.744	177.641	142.473	182.898	209.334	164.829	197.893	149.992	127.555	256.389	657.073	990.768	694.777	916.216	912.57	1256.85	808.056	659.372	402.092	392.308
Cre01.g044900.v5.5	3.70804	4.19205	3.42793	3.43041	4.6847	3.56173	2.9006	2.9989	3.59506	4.51	4.75759	5.04198	4.86094	3.03323	4.85227	5.6729	3.84267	2.83211	3.45921	3.13232	3.33662	4.66661	4.75082	4.01651	3.17738	5.18093	5.68446	6.19968	1.74572	1.3223	1.47442	1.29925	2.33837	1.11402	1.69543	1.70543	4.83971	4.41291
Cre01.g045000.v5.5	2.86584	3.1619	3.36341	1.86485	1.50164	2.02061	2.41115	1.60306	2.39319	3.6413	2.34908	0.876583	0.882194	0.270013	1.48853	1.1497	1.61711	1.10216	1.61208	2.27379	2.26976	2.34044	2.59028	1.46684	0.277426	1.19761	0.595028	1.61124	0.582749	0.634317	0.542958	0.681511	1.51249	1.10708	0.565688	1.22148	0.501482	0.493793
Cre01.g045100.v5.5	33.4654	38.0997	41.6957	29.7555	21.0025	30.4501	26.5627	17.1431	34.3584	33.2381	30.5962	27.6849	23.312	23.4586	22.4147	19.9891	17.722	21.6846	26.656	25.2341	23.258	14.961	27.8996	30.1995	34.0483	37.2177	29.3627	41.1255	23.0857	24.7705	21.264	23.3281	31.0999	24.5788	30.3084	26.1012	31.7454	29.6143
Cre01.g045150.v5.5	0.633307	0.643977	0.708048	0.877437	0.698506	0.645664	0.644375	1.10121	0.581989	1.76022	1.06276	0.869219	0.974719	2.41472	1.62187	0.94687	1.06229	0.958981	1.11048	0.597967	1.44009	1.00426	1.3901	1.85451	2.30221	2.20212	0.308172	0.653676	0.388301	0.340188	0.350991	0.355449	0.912957	0.433439	0.92788	0.614717	1.58291	1.73463
Cre01.g045200.v5.5	408.808	319.839	318.116	280.12	145.023	397.339	181.619	178.714	230.066	508.009	508.954	233.902	232.33	199.221	360.357	227.95	229.883	296.463	381.574	215.507	426.178	138.826	130.642	55.1468	49.9286	25.8144	20.7738	50.0075	77.891	121.95	42.1254	20.5941	280.478	59.2278	65.7531	37.1639	2.55022	1.74241
Cre01.g045350.v5.5	16.0533	19.1717	14.2184	20.8686	17.963	20.5522	13.0271	17.844	23.846	11.1894	13.889	17.1259	19.0127	14.4376	13.2201	16.507	15.5196	16.2484	17.5089	16.5696	17.428	10.6964	14.567	13.0145	14.547	10.3812	12.6615	9.94488	27.4447	21.9849	32.6418	28.5716	33.8419	21.1222	23.8155	20.3287	12.8156	10.0269
Cre01.g045400.v5.5	1.87466	2.43374	1.4545	3.65963	3.05786	3.62334	4.4933	5.08008	2.63434	4.35866	4.94675	7.77822	5.29148	5.02404	5.28955	7.59665	6.09801	5.27331	4.20529	3.26133	4.90608	8.8004	5.3073	3.87324	3.96908	4.89982	2.65342	5.76591	0.37029	0.497464	0.680156	0.421453	0.461699	0.162894	0.260943	0.735132	2.08662	2.29483
Cre01.g045450.v5.5	7.76832	8.98693	7.49552	6.25347	6.94976	8.41836	6.81696	6.06895	10.5914	7.32503	5.45473	8.21175	9.71754	7.73168	4.23054	6.52253	7.8105	6.29676	8.25893	7.22941	7.7816	6.83148	8.29257	9.01549	6.7715	6.27047	7.87401	7.65312	11.948	6.95745	3.88664	6.94967	6.62181	7.59005	9.03381	5.33038	5.92297	5.55357
Cre01.g045500.v5.5	3.71238	4.66335	4.5328	4.1906	3.7461	4.61758	3.60625	3.49484	4.04281	3.70698	3.10261	2.0061	2.62496	2.1258	2.77064	2.42587	2.20461	3.58928	3.00394	3.35955	3.41231	3.66422	4.35618	2.61411	2.55733	1.92855	4.91301	3.21663	1.48917	1.52105	1.837	1.51266	1.52322	1.67629	1.65278	1.62402	1.95376	2.25846
Cre01.g045550.v5.5	100.809	68.5425	62.3995	65.0255	65.9795	57.8344	93.6752	114.216	67.9874	81.6631	60.8635	126.645	104.848	134.391	99.9249	122.735	115.057	113.773	99.597	89.6329	131.217	102.94	76.2404	39.8724	41.1026	37.221	8.69163	36.1353	190.534	200.504	194.761	196.076	175.607	173.344	145.476	188.671	237.453	228.605
Cre01.g045600.v5.5	5.15444	3.31386	4.72107	3.38162	5.23089	3.96992	3.97829	6.24267	5.5041	4.26447	3.09842	7.01645	5.41715	6.62773	8.40802	9.06178	8.56084	5.93352	6.98629	7.38342	7.16412	5.57776	5.81617	11.9266	9.62806	13.5686	12.4588	6.26477	3.44798	2.63648	8.63302	4.64657	5.07458	5.56778	5.46632	4.95047	4.71875	4.73237
Cre01.g045601.v5.5	1.07713	0.945531	1.0782	0.910163	0.972293	1.04306	1.22209	0.965124	0.940513	1.29065	1.36078	1.50408	1.45056	1.8532	1.08785	1.30296	1.06713	1.2859	1.50982	1.20692	1.33876	1.67703	1.80794	0.361397	0.28429	0.557349	0.243076	0.830989	0.856837	0.873322	0.557777	1.07191	0.951706	0.593933	0.66123	1.06288	1.15579	1.27098
Cre01.g045640.v5.5	5.24002	4.64415	4.74254	6.85363	6.4497	6.05848	7.74201	5.20657	5.83889	5.87255	5.53414	3.83743	5.14144	4.10391	6.83664	6.2481	5.68598	6.43852	5.58201	5.22609	6.41973	8.18609	6.03561	6.06552	6.00784	4.65314	10.4909	9.0944	3.08769	2.15166	2.43309	2.7102	2.72501	1.83731	2.50439	2.26318	4.7331	4.46932
Cre01.g045650.v5.5	21.5196	21.55	32.1641	21.7884	12.4434	16.5094	45.028	12.1752	23.1419	10.0643	10.6444	19.445	20.536	13.239	17.0642	19.5918	20.3491	17.8865	13.9353	23.9547	12.098	13.4009	14.4	46.4245	37.2456	41.3502	54.3088	22.8652	27.8227	34.9313	36.8118	37.1632	28.594	59.6687	43.0564	29.786	15.3825	12.8976
Cre01.g045700.v5.5	2.81233	2.19902	2.53381	3.35036	2.29381	2.78237	5.19394	4.03632	3.05062	10.206	5.09807	5.94261	4.72682	5.35038	8.30694	10.8002	8.12208	5.04165	5.29354	4.25341	6.10388	18.3869	17.5233	6.41365	6.37422	4.82581	1.87681	6.84129	2.72663	0.915017	0.651425	1.69681	2.2846	1.5815	4.6903	1.92174	3.95823	3.70897
Cre01.g045800.v5.5	12.44	11.4267	8.15127	12.8451	15.549	13.11	14.9939	15.7865	10.4107	17.8158	14.5884	18.5267	18.5305	13.2019	19.1881	32.4481	22.7847	19.9671	14.0146	14.903	17.4923	24.0656	13.382	6.47488	6.40169	5.34296	8.57563	15.1927	2.95438	4.88901	2.82724	4.20987	3.28313	4.2315	1.66469	3.11317	4.58029	5.11141
Cre01.g045902.v5.5	5.57119	3.62351	4.1247	5.29352	6.01528	6.75028	7.07399	8.31489	7.06725	4.84429	7.69741	11.1345	9.80312	11.4757	7.28263	12.2033	10.743	9.97841	9.35788	9.01152	11.1456	7.72098	5.41797	8.59233	7.19347	10.2455	7.53179	7.72379	2.19435	5.66453	13.2848	7.05857	4.16478	5.39469	2.01383	5.5957	8.92013	8.85698
Cre01.g045903.v5.5	7.13026	5.50332	6.75385	6.86108	4.88051	5.87143	8.32177	4.44273	6.61641	5.92444	5.33527	6.42229	5.22143	8.37648	4.26288	5.90968	7.85324	6.73028	5.72492	5.16796	5.13434	8.84503	6.12892	4.32943	4.90719	5.31023	13.2197	5.56682	2.20369	1.80044	1.955	1.92939	2.26062	2.3332	2.10515	2.35373	2.52869	2.47253
Cre01.g045950.v5.5	8.4461	8.48564	7.11329	7.32927	6.62775	9.19694	9.93204	5.53157	12.3674	6.34822	6.47633	11.223	11.2042	11.1408	10.3354	13.1323	16.8764	8.23186	6.97562	9.06367	7.09329	12.1376	12.9872	6.65194	8.17275	9.48377	6.06348	9.77891	12.4504	7.34207	5.5188	5.26347	6.87418	6.37203	11.3115	6.15069	4.82727	4.86904
Cre01.g046052.v5.5	2.06158	3.01127	2.85288	2.64046	2.25513	2.63552	1.96228	2.14142	2.63535	2.57732	2.073	1.83007	1.02352	1.0965	1.58317	0.942419	1.05233	1.46797	1.51389	1.73974	1.66104	2.30668	3.36071	1.49835	2.19689	0.767611	3.58118	3.85553	0.792262	1.00478	1.23004	1.4294	1.13424	1.13845	1.18397	1.04305	2.1025	2.30619
Cre01.g046150.v5.5	4.5431	3.68016	4.13413	4.0723	4.0721	4.2125	5.14994	3.69427	4.63258	5.26256	4.48951	5.19871	6.17097	3.97098	3.74332	6.46158	5.79295	5.98246	3.82565	4.14664	6.00598	5.66051	5.79632	3.21322	4.28092	4.47374	10.2564	4.38517	2.67207	2.48735	3.47076	4.28806	3.44388	3.43936	3.06262	4.10389	6.64566	6.18389
Cre01.g046237.v5.5	2.11072	1.57109	1.57464	2.92384	2.59928	2.16961	3.09425	2.7976	2.06245	1.94503	2.48215	4.16693	3.15064	2.40274	2.74332	4.95305	3.75982	4.05363	3.15086	2.99865	4.02756	3.45445	2.12551	5.77109	5.65756	5.58702	6.65436	2.65162	1.08542	0.753271	1.5166	1.00904	0.844347	0.83612	0.927114	1.24815	2.00013	2.02279
Cre01.g046250.v5.5	2.91589	2.95361	1.94198	2.60076	4.48488	2.95962	2.45608	3.32706	2.47191	2.58176	2.98162	3.06757	2.80197	2.36612	2.73567	4.3348	4.03537	3.0823	2.77273	3.40859	2.77718	2.38286	1.66985	0.971932	0.982778	1.66806	0.784483	0.997755	1.87641	1.00231	4.17887	1.71415	1.96584	1.5142	1.85011	1.94689	0.792024	0.975933
Cre01.g046652.v5.5	12.4268	8.00923	8.43074	14.9738	15.2735	18.6908	15.8987	17.1585	14.2787	12.3913	16.8932	25.2974	17.7118	25.1338	27.2813	32.7777	28.0416	27.2991	24.7596	21.268	32.9548	17.3051	10.1011	22.5495	21.2205	25.4038	13.0558	8.73345	14.8382	24.1835	65.2275	33.1692	35.6512	31.8053	22.0754	35.3897	14.8991	16.1871
Cre01.g046800.v5.5	26.0159	25.9219	40.0081	18.1883	19.3647	22.0233	47.8815	17.2863	28.0483	17.8957	14.4135	23.4929	21.9625	26.2198	25.0552	23.719	28.8703	20.9932	20.4816	25.6372	23.9935	26.1393	34.6797	123.589	122.838	107.517	146.671	63.3922	45.0405	36.0672	25.3991	38.2729	30.3353	46.8236	31.4687	29.204	51.4204	49.7687
Cre01.g046850.v5.5	8.53357	10.6891	11.1427	7.30349	8.5208	9.19526	9.93554	6.89059	10.8895	7.51412	7.26265	11.9277	11.728	10.0006	7.86765	9.97016	9.59205	8.15891	8.70184	9.42386	9.41438	10.5448	9.11003	6.92911	6.35311	8.87277	12.603	7.48289	12.7389	12.8252	13.4764	12.7852	13.2388	12.3896	13.3559	9.18664	7.92044	7.86959
Cre01.g047001.v5.5	6.38763	7.21664	8.42551	7.61781	6.91212	5.7563	9.53689	5.98357	7.37203	5.71033	6.49292	2.35914	5.85444	2.55321	4.49072	4.22779	4.1758	4.50241	4.4016	4.902	4.15839	4.92353	4.95057	6.59372	7.67319	5.69575	5.90804	3.9995	6.24913	4.99747	2.45131	3.71215	4.45662	4.09801	3.79533	3.10614	5.64833	6.39667
Cre01.g047229.v5.5	6.07832	3.86782	6.19838	5.45473	4.77939	4.49651	6.85785	1.75276	4.33117	5.07144	5.6058	8.96513	9.94881	5.72153	7.00927	7.18298	10.371	6.63077	6.02818	6.66609	5.2654	5.79084	3.83063	3.78798	4.72594	4.17582	5.19168	1.4106	1.83898	1.76399	3.40652	2.55646	3.19036	2.47023	3.25194	3.11501	4.60847	5.38905
Cre01.g047265.v5.5	7.01605	4.93663	7.01976	5.99566	4.82254	4.68306	7.37567	5.80526	6.25861	7.38298	6.51258	8.04859	8.11431	6.53998	7.032	5.82794	6.55168	5.28757	7.59194	7.58247	6.74255	4.94721	3.82378	6.38499	5.5977	9.7231	1.0047	2.91387	4.8405	5.01138	2.21396	1.92564	3.21848	1.9923	9.74919	3.60736	8.99287	9.16725
Cre01.g047300.v5.5	1.96383	1.96751	1.69865	1.22583	1.66108	1.55152	1.80225	2.97913	1.13466	1.74255	1.88603	1.58727	2.09911	1.85884	2.58154	1.64539	1.989	2.23227	1.611	1.74506	1.13412	1.1563	0.906721	1.02234	1.29379	1.72095	0.01	1.95524	1.72736	1.16855	0.698646	1.16527	1.29021	1.61291	1.62225	1.26122	2.08314	2.71946
Cre01.g047400.v5.5	2.88454	3.13965	2.31416	3.30628	3.54967	3.21146	2.77235	2.44807	2.62376	3.78425	3.11341	3.20467	3.88661	2.09267	2.68776	3.09289	3.28247	2.64295	3.36099	2.83137	2.94398	4.61855	3.89751	2.04674	2.13235	1.22729	0.685991	2.43251	0.117989	0.148976	0.105848	0.0890271	0.0991343	0.0986506	0.0686919	0.146429	0.317443	0.40486
Cre01.g047450.v5.5	7.77452	4.48088	5.91963	8.98541	9.51597	7.42571	13.14	8.19035	6.47092	8.90326	9.34679	10.6706	9.19821	12.2448	9.27497	14.4223	17.2763	11.5586	10.509	9.76969	12.3973	11.0683	6.00395	5.02094	5.70074	5.29143	4.27659	6.68721	3.57344	4.16785	5.20209	6.25488	4.44151	3.91382	1.83346	4.98383	3.55326	4.15188
Cre01.g047500.v5.5	1.35939	1.2761	0.97913	1.31794	1.38525	1.5023	0.90468	0.578286	1.58328	3.15192	2.14675	0.421082	0.935742	1.15153	1.54386	0.895023	0.719936	0.926613	1.45482	1.23851	1.20999	1.91056	1.82554	0.732121	0.85567	0.708152	2.1556	2.85278	0.874729	1.55484	0.865621	1.42354	1.12789	0.85804	0.298125	0.939109	1.02446	1.03795
Cre01.g047550.v5.5	21.5756	28.5428	29.4709	28.131	17.2187	21.927	27.5191	22.5157	23.4594	32.7494	22.3549	30.1671	21.2676	22.3536	19.6312	14.1804	16.877	22.3439	23.0918	21.8034	22.322	24.6505	25.6228	34.0585	36.81	30.3856	29.0706	20.9701	14.176	19.2414	21.6567	15.5152	23.0037	17.7664	24.0534	20.687	31.4553	30.2305
Cre01.g047600.v5.5	5.55052	7.3767	7.75928	4.888	6.26119	6.24502	6.05947	2.80248	6.84745	14.1843	9.96261	11.7015	10.9355	10.0059	32.4815	27.1331	18.6078	13.628	12.8403	8.58199	10.5139	16.3645	9.22585	2.14165	1.6612	3.34294	0.691486	7.21665	3.05101	1.98255	2.26382	2.31359	2.87434	2.3258	5.29078	2.79826	3.75926	3.88277
Cre01.g047650.v5.5	1.41922	2.69221	3.27581	1.87682	2.89899	2.15422	2.97574	1.83979	3.02916	4.96795	3.23303	1.69656	2.72167	1.20776	6.61853	2.21417	2.50379	2.95792	2.12944	1.93752	2.73644	3.35235	3.18499	1.60874	1.12458	1.29982	1.06936	1.76151	0.531908	0.213795	0.239612	0.482456	0.895938	0.433984	1.38557	0.994527	1.08858	1.24242
Cre01.g047700.v5.5	15.4193	15.583	19.2335	18.6854	8.85902	15.1189	17.9518	12.1174	13.7101	11.6057	12.2258	13.6984	11.154	8.77659	10.1926	7.53725	9.00958	9.43914	12.1316	13.9011	12.5301	7.5257	10.028	33.3193	36.4378	35.7419	26.3537	13.2659	8.37963	11.8008	12.7731	12.4215	13.9557	12.6801	11.8466	14.3246	17.478	17.8996
Cre01.g047750.v5.5	2921.07	2314.34	3943.49	6082.22	3577.13	3580.82	4866.38	9378.39	3166.64	3207.9	3701.25	4515.21	4668.52	8757.03	6478.75	6414.12	7630.16	6893.79	5546.33	3539.82	8065.17	5871.88	4678.98	2843.94	3722.12	1855.51	6749.88	4960.64	2490.27	3052.57	2914.4	2937.32	2722.95	3231.6	2255.07	2739.44	4517.27	4401.43
Cre01.g047800.v5.5	45.866	47.383	52.8521	66.4294	45.5179	57.8874	83.8821	86.9334	83.2103	42.6809	70.1076	122.981	129.573	131.171	101.84	102.121	85.2242	104.59	112.123	87.9145	90.7493	31.3578	23.3218	21.604	23.9443	27.2486	18.5085	20.4725	17.8152	51.6262	37.8479	53.0755	29.136	36.7105	8.24685	28.9812	28.5297	28.3785
Cre01.g047850.v5.5	1.98933	0.689368	1.41213	0.776693	0.700646	1.29266	0.765413	2.47078	1.28033	1.70213	1.68549	0.906872	1.39428	0.761434	1.69136	0.498793	0.70159	0.860719	1.04909	0.899641	1.96945	0.752986	2.71421	0.704915	0.51153	0.764104	0.442553	1.4605	0.343532	1.08804	0.577262	1.162	1.35297	1.15386	1.26673	1.07702	1.61251	1.49957
Cre01.g047900.v5.5	15.2011	13.3441	12.2212	11.1586	18.11	14.0836	17.1739	9.65451	13.3486	13.4335	14.9155	12.9602	15.5477	18.9889	12.2087	13.0188	16.2727	13.5576	14.5556	13.3997	14.3305	8.76882	9.98862	11.6001	14.426	14.7998	11.9305	8.488	9.40318	17.6552	16.8419	14.0319	13.9967	13.8242	7.88702	11.8486	15.8229	13.0372
Cre01.g047950.v5.5	82.0729	90.2306	59.6473	85.6865	76.6318	108.007	69.9525	71.6638	102.223	55.513	64.9263	72.158	66.114	49.3187	52.8506	64.6734	65.3682	68.7085	70.6393	76.9533	69.0115	60.857	76.0424	33.1376	52.1705	16.228	24.3999	40.7507	95.1509	75.367	93.3172	78.3378	120.638	58.5004	59.166	70.8542	23.5681	21.562
Cre01.g048000.v5.5	1.72381	1.64257	1.72897	2.43557	1.73145	1.99277	1.41576	3.21944	1.36518	1.4396	1.9285	1.73503	1.73186	1.71061	1.6028	2.19133	1.40631	2.33309	1.64979	1.60105	1.88041	0.791989	0.924272	0.34312	0.506992	0.178513	0.173975	0.672994	0.460557	0.695913	1.0129	0.710888	1.13121	0.667887	0.52023	0.918739	1.58716	1.55943
Cre01.g048050.v5.5	6.47655	5.53072	7.89153	4.951	4.99849	5.63567	4.73248	2.87252	5.83182	4.76205	4.81602	5.35666	3.51063	3.11073	2.94955	3.60238	4.66289	4.45743	4.0748	4.18502	4.97614	4.88354	4.37094	14.8773	13.8579	14.294	8.50679	6.64927	5.57877	2.82913	2.5156	4.50518	3.77191	4.02831	3.86793	4.31168	5.29551	5.09445
Cre01.g048100.v5.5	2.48929	3.13045	2.5992	2.19114	2.10391	2.4851	2.20462	2.26171	2.32528	2.30713	2.37555	2.64553	2.01914	3.60519	1.33226	2.05988	2.21013	1.87448	2.38423	3.22294	2.95772	1.73398	2.08999	2.19724	2.13702	2.43099	2.82853	1.85274	1.51523	1.1126	1.46596	1.20997	1.46224	1.30155	0.8529	1.50127	2.78146	3.09384
Cre01.g048150.v5.5	60.0508	37.6645	48.5219	67.8403	76.7839	45.8039	103.931	90.6769	48.2481	28.5706	27.319	69.9992	55.6093	70.4878	59.739	81.0314	83.2297	64.957	53.6456	68.9984	61.9438	26.8178	18.954	34.1389	33.8669	43.4642	52.1456	61.6034	43.2232	135.527	88.2558	229.989	87.2045	240.582	45.2601	116.286	52.3112	51.2363
Cre01.g048250.v5.5	4.99005	4.92893	4.41668	6.81893	6.47503	6.5794	5.31992	5.12175	4.9492	8.27768	7.48488	5.32929	2.25021	6.74925	5.5347	4.19666	5.15277	6.23429	6.44729	4.72857	4.39021	5.4464	5.29887	1.99845	2.04734	1.7442	0.910642	4.02759	4.38827	3.71458	2.39125	2.43137	5.79492	2.40617	2.85209	4.46579	2.23306	1.97479
Cre01.g048300.v5.5	0.996915	0.987779	1.12644	1.2441	1.41763	0.908197	0.725811	1.41421	0.991738	1.3087	1.61235	1.13586	1.26111	0.990739	1.04034	1.55531	1.43146	1.12494	1.43172	0.791862	1.46691	1.17104	1.38391	0.914593	1.15675	1.04567	0.404035	0.777358	0.233347	0.390731	0.208076	0.277628	0.524135	0.272382	0.638806	0.507617	1.62364	1.6966
Cre01.g048400.v5.5	1.67959	1.48427	1.59539	1.2596	1.66647	1.76403	1.54621	2.07968	1.77706	1.86571	1.78162	1.63533	2.49576	2.76933	1.0443	1.10027	1.6634	1.45384	1.64426	1.44724	1.12538	1.73449	2.35838	6.82078	6.93262	8.44641	6.60337	1.90742	0.614113	1.02878	0.448996	0.943927	1.63815	1.02493	1.59765	1.41164	3.46027	2.99967
Cre01.g048450.v5.5	6.40277	5.90489	5.63423	4.99783	7.30532	5.46814	6.08756	6.27782	6.04642	6.98278	5.55547	4.9243	4.41173	5.18547	6.32408	6.00668	5.84884	6.08203	5.935	6.75826	6.9636	6.30487	6.55604	17.899	15.1115	18.9644	11.134	7.16559	2.85978	1.92449	2.52954	1.90868	2.20079	2.42833	4.2192	3.23985	6.20393	6.36196
Cre01.g048501.v5.5	2.45225	2.38254	2.64894	3.6424	3.23735	2.35795	2.23985	2.22471	2.65263	4.03188	3.08821	2.4365	3.29233	1.62611	3.66884	3.53472	2.75357	2.66937	2.9519	2.27387	3.55586	5.23905	3.49435	4.12122	4.17688	4.93058	1.7433	3.14704	1.11122	0.747844	0.592913	0.620478	0.506233	0.803149	0.806287	0.780309	1.46924	1.6396
Cre01.g048550.v5.5	3.56758	3.71098	3.99698	4.33855	3.40643	3.99088	3.45669	6.50253	3.56666	4.49016	3.88083	4.64247	4.19588	3.94001	3.61281	3.4918	3.83467	6.84964	4.77093	5.05831	4.5482	5.1722	4.37162	6.83167	5.03172	4.44475	5.16224	2.60766	1.81514	2.24961	1.5758	2.08121	2.34527	2.35369	2.66947	1.79873	1.34594	1.15696
Cre01.g048600.v5.5	3.43443	3.57876	2.71924	2.80215	3.09504	3.54584	4.37766	3.5	3.71021	2.17182	2.06138	4.9417	3.9535	3.15806	2.2625	3.66532	3.43996	3.44414	2.78642	4.99313	2.87702	2.98176	2.58008	4.35306	3.04496	4.39961	3.86397	3.15282	5.38283	3.47504	2.60512	2.97076	2.57144	3.10027	3.44207	3.94384	2.83507	2.94758
Cre01.g048650.v5.5	13.609	22.4171	18.6593	21.4056	13.7919	21.3793	14.4129	14.1656	22.8556	20.1541	15.3049	16.7157	18.8866	16.1762	25.2127	13.1469	13.222	21.2611	18.6874	22.3528	16.6777	21.6758	25.3783	65.0335	57.9236	47.8258	54.7384	23.1314	26.6856	33.1746	22.2642	18.5093	33.227	34.079	55.787	66.0688	13.7285	25.8369
Cre01.g048750.v5.5	18.4753	16.6313	17.9319	24.8714	26.8746	18.0637	23.1016	24.6151	18.3999	11.9036	25.1904	24.5177	28.9355	17.3332	21.5965	17.1964	19.3083	17.9314	18.0713	24.9392	22.3586	10.8468	8.36025	38.3027	33.2258	43.0647	51.6778	21.0068	15.7475	26.4178	31.1885	24.3608	16.4431	18.744	2.25231	12.8797	18.3565	18.3088
Cre01.g048800.v5.5	4.80903	4.02988	4.93849	3.24927	2.49606	3.696	4.66281	2.78736	4.65648	4.55582	4.37776	2.60717	2.35943	3.96459	6.6262	1.1254	2.86155	3.30145	4.67485	2.83103	3.26325	3.16618	4.28676	4.83767	3.93766	4.96522	5.42948	5.74566	4.50226	5.05087	2.4944	5.37179	4.78355	5.17721	4.91842	3.80368	7.57954	7.97509
Cre01.g048850.v5.5	5.70038	6.56549	5.36005	6.30049	6.03991	5.70146	4.2806	5.10762	6.18997	5.26691	5.23508	5.94805	5.53105	6.7913	6.39567	6.9968	8.01413	4.99437	5.85545	5.95456	4.92777	5.83338	5.37248	10.0898	6.02807	9.96072	13.4706	5.57346	7.30795	7.39916	4.60732	6.46981	5.68319	4.59618	4.34012	5.9657	9.13341	10.0217
Cre01.g048900.v5.5	1.54439	1.27864	1.40354	1.93455	2.48916	1.79126	1.27705	3.09375	1.432	1.86146	2.20862	2.12527	2.49814	2.84796	1.59202	2.3936	1.83676	1.65751	1.33527	2.32278	1.40826	1.57611	1.72424	0.680466	0.938091	0.743013	0.411352	1.16742	0.986553	0.751363	0.811214	0.708578	0.802626	0.557895	0.480365	0.610801	1.4606	1.7035
Cre01.g048950.v5.5	9.15065	7.94186	9.41295	11.3893	6.95762	7.88135	7.98462	8.25037	8.35519	8.05046	11.8684	9.75003	9.14997	12.0768	7.33086	4.35173	3.90211	7.45501	8.56346	6.49996	10.8125	4.96897	7.26276	19.877	16.4028	19.6129	8.7495	12.1211	15.4194	29.8521	19.8159	32.9927	18.5043	18.7196	9.16287	21.7059	56.153	56.3712
Cre01.g049000.v5.5	36.2344	40.3988	33.3036	68.8815	43.1364	60.6043	49.5213	72.3854	50.9262	50.1395	59.7184	47.0873	56.1919	41.4407	43.4065	44.5707	35.5115	52.3729	59.813	49.1056	79.3236	38.7053	37.9692	72.2135	81.7862	38.9253	37.8354	78.1639	34.4681	96.4003	51.5864	89.7534	51.0735	67.8766	12.9214	52.6119	49.6636	51.4312
Cre01.g049050.v5.5	22.9762	22.3576	19.3006	20.1217	29.2157	20.8585	26.3369	16.2808	19.4248	19.4836	23.4637	26.2943	23.7115	30.5564	24.5347	31.6347	23.4038	23.6609	22.067	20.8629	23.3821	18.8706	14.2432	19.3781	17.7052	24.7246	16.3006	18.4608	11.7841	14.2681	22.3319	15.6294	15.6525	16.2778	10.3385	16.6662	16.4007	17.826
Cre01.g049100.v5.5	3.90027	5.27565	4.0583	4.43342	6.25251	5.66394	5.22765	6.09376	5.29263	6.24866	5.18304	3.148	5.02312	3.8957	4.1762	5.36969	4.15707	5.73	5.03015	4.78072	5.82861	5.0354	7.70887	2.15764	2.04315	2.23294	3.41548	2.38648	1.79859	0.811557	1.29057	1.13055	1.27041	0.836211	0.99322	1.36247	2.33271	2.45007
Cre01.g049132.v5.5	15.3938	17.3242	16.7538	16.5387	16.0236	18.4566	18.4042	17.1323	19.6054	8.27577	10.1613	13.6227	15.726	15.6876	16.1536	14.5643	14.0694	14.3975	14.4847	17.6687	14.2751	13.8673	14.0163	20.1154	21.2233	18.0209	30.1228	16.4601	14.4301	18.9693	26.5144	19.0575	20.9545	20.9578	23.6617	20.4315	12.5105	11.7492
Cre01.g049200.v5.5	5.32427	6.31053	4.03228	5.24348	6.33695	8.05728	4.05475	3.90183	6.97259	6.32181	6.9182	4.64915	5.10741	3.8142	6.42094	6.4304	6.81914	5.41183	6.07259	6.7791	5.31197	3.75895	5.79567	0.394678	0.12441	0.458059	0.357352	0.541884	0.759676	0.586037	2.11635	0.79138	1.06813	0.412915	3.25838	0.880388	1.26009	1.25119
Cre01.g049300.v5.5	3.18953	5.22038	3.91698	5.93289	7.26397	5.3337	3.99798	6.91675	5.06898	5.36658	4.13495	5.51286	4.99764	5.43891	5.35423	5.9221	5.91384	5.03417	5.01411	4.80125	4.41233	5.37496	4.60379	1.57427	2.11613	1.26247	1.11417	3.60505	2.65785	2.50266	3.10114	2.97231	2.78798	2.49981	5.80342	1.97559	1.96619	1.47742
Cre01.g049350.v5.5	7.31194	6.36512	4.86345	7.48293	7.96883	7.95881	6.65751	9.72939	6.90656	9.66447	10.3763	10.3044	10.8995	8.86007	14.2212	14.9107	15.3354	12.3994	12.3838	7.38026	12.4686	9.5782	8.48931	7.80693	7.08759	7.56219	5.37919	7.36391	5.42093	7.7522	9.62017	8.09608	7.80684	6.84464	5.27656	8.10453	12.3418	12.4535
Cre01.g049400.v5.5	9.02692	5.58851	5.88092	6.99002	7.23617	7.1422	9.31074	7.63497	9.52291	4.7352	5.20158	12.6373	14.4148	7.31781	11.3743	12.4401	10.7422	9.92299	8.18264	7.21941	7.34177	9.25299	7.30041	4.45741	5.39479	5.15604	7.53596	6.50247	6.98842	10.4158	6.80335	8.45497	6.71937	9.44246	9.06346	9.37	8.64519	10.9784
Cre01.g049450.v5.5	15.8821	19.5789	18.1004	20.807	10.8147	15.4493	14.9388	10.9789	15.8917	20.4658	17.0825	15.4488	22.0348	14.5948	10.9422	10.8546	11.5662	14.2394	17.2122	15.9012	19.9428	18.7417	18.1642	19.9985	19.8706	16.9557	12.6498	16.5124	15.6364	13.6461	9.91227	11.4844	13.9107	10.7806	11.8869	13.0287	16.3775	15.0694
Cre01.g049500.v5.5	396.362	317.942	372.67	360.172	253.617	323.54	423.764	290.234	325.12	256.99	283.177	447.019	401.917	366.868	405.114	427.734	453.108	359.773	384.775	401.478	450.622	404.052	328.451	347.043	433.847	281.686	198.461	282.198	584.107	536.18	485.084	562.529	474.652	585.059	456.584	520.488	444.787	433.336
Cre01.g049550.v5.5	11.8249	9.09648	11.144	10.4084	9.90788	9.4542	6.46671	9.48358	8.08084	9.45316	11.2579	8.44074	8.81963	7.82979	9.66666	9.71926	8.85699	10.1765	8.92124	7.88095	9.04186	8.06351	8.67845	10.846	9.00058	11.7917	12.4832	6.64151	5.77914	6.45974	7.62905	7.2967	6.67198	6.27997	3.44982	5.51725	9.68059	9.89576
Cre01.g049600.v5.5	11.5839	10.9066	13.8186	17.1227	7.61509	10.635	13.8415	21.3316	11.2366	7.80719	10.0609	10.4268	14.7115	11.4804	12.8982	8.95539	10.2943	12.6189	11.0157	9.10157	14.4686	9.24426	7.5333	31.5946	30.2963	29.8632	18.006	15.0073	12.8286	23.8051	11.9773	25.7822	13.5285	19.261	11.5138	15.1179	31.7595	32.0429
Cre01.g049650.v5.5	1.95649	2.49332	2.40851	2.3497	2.00404	2.13589	2.18046	1.90103	2.211	2.52564	2.00422	1.67101	1.76715	2.70392	1.33877	1.72455	1.27713	1.95302	1.78548	2.28981	2.17585	1.98506	2.81736	3.88751	3.11224	3.46015	3.52324	2.11157	1.00341	1.41986	1.25605	1.43656	1.24239	1.38253	1.38416	1.7306	2.58027	2.94832
Cre01.g049750.v5.5	10.5977	11.0703	9.20529	16.0578	13.4333	12.8363	13.2271	16.5485	11.5483	9.77757	11.7238	15.054	10.158	9.2983	12.7589	11.3909	8.48453	10.2972	10.8213	10.9304	10.8559	12.7306	12.4017	12.2763	13.3381	14.3215	12.515	11.2579	6.15355	8.24303	8.31962	8.23372	7.15244	6.2011	2.84822	6.15756	5.59449	5.42173
Cre01.g049826.v5.5	32.5824	27.1417	21.4558	19.3767	22.6218	24.3554	30.823	17.4489	23.8279	33.0002	33.3027	36.5471	32.7243	22.0679	29.8889	37.6195	34.1126	27.7537	24.6708	32.3566	24.379	20.5339	17.6063	1.33121	1.15243	1.65246	4.42761	4.17341	14.0886	10.2048	15.4286	11.9669	9.48254	13.3	22.8891	17.216	13.6523	12.5438
Cre01.g049900.v5.5	18.1146	14.0836	15.7944	15.257	17.8412	17.0168	15.8683	18.7536	18.4382	14.1978	16.8901	17.2697	15.1053	16.6244	14.8571	13.5592	15.2061	12.3426	18.0964	14.5623	17.2992	10.773	13.9211	8.35665	8.10615	9.61991	7.18505	10.0883	14.5202	19.7046	22.4972	25.3536	19.5545	22.3324	18.1622	26.7283	24.0904	23.2031
Cre01.g049950.v5.5	79.392	67.312	59.9197	66.0091	64.445	72.4074	54.1506	88.2853	79.0156	58.8383	68.8193	73.3407	77.7448	108.476	78.7416	73.6309	69.448	81.3233	90.6079	78.0299	74.0957	56.2316	86.4175	34.5625	42.0301	12.2765	12.8935	65.7984	76.0932	88.8145	151.843	110.338	190.692	167.775	104.23	131.066	62.1928	51.2758
Cre01.g050000.v5.5	21.1587	24.8216	23.9955	28.3562	22.3751	27.0011	33.4945	24.0826	28.842	38.8114	30.5336	36.5673	39.0891	27.7076	41.8664	34.6383	32.3088	28.9464	32.0932	29.7852	29.9247	37.5479	37.9995	39.3026	37.7648	30.5889	18.8842	33.1925	16.5692	17.0602	11.7627	14.4533	14.0909	11.8513	15.0389	12.9263	21.351	19.7037
Cre01.g050050.v5.5	4.77346	5.42946	4.58778	5.09248	4.92258	5.04392	4.62381	5.72764	4.20646	4.72079	6.06412	4.06027	3.04521	4.03883	3.80603	3.57661	2.91029	4.3625	4.31257	5.19056	3.59096	4.17556	4.89996	6.90682	5.10734	7.56549	7.48226	6.2901	5.40423	10.8595	6.77561	9.29942	7.32377	5.74788	2.94933	6.15673	8.55321	8.48445
Cre01.g050100.v5.5	61.3701	55.1503	59.7813	56.0807	62.1924	62.0761	63.0117	59.034	64.1951	55.7043	62.7395	77.8766	85.3117	89.2074	75.8785	76.023	78.0906	66.0566	70.8762	72.3691	61.2584	58.9472	58.0914	75.3978	65.3905	77.8999	85.2607	53.5607	107.058	112.682	150.358	120.822	113.139	106.461	115.861	106.965	129.388	130.024
Cre01.g050150.v5.5	3.32115	1.84055	2.05636	2.1385	1.82307	2.37821	3.32195	1.55879	3.42345	1.99306	2.18726	3.76597	3.05092	3.41172	2.67936	2.95693	3.27549	2.21877	3.62025	2.48004	3.61504	1.64183	2.90884	4.52869	3.03408	6.11858	2.81594	1.99792	2.63237	3.98918	4.23943	4.85927	4.46042	4.20777	5.12833	5.21263	6.59658	5.41101
Cre01.g050300.v5.5	2.35591	2.12141	5.78007	2.07918	2.52203	3.14092	1.3748	8.76202	2.17821	11.6205	9.50465	2.24325	3.82494	8.61865	21.9242	0.01	4.13886	7.4929	7.50106	0.834026	4.46431	4.9654	22.7375	9.13079	4.61472	12.9236	2.98118	25.6924	1.0725	2.42256	0.111306	0.568441	2.55727	0.714228	2.89131	3.54337	13.3662	14.4721
Cre01.g050316.v5.5	33.6869	41.178	34.0387	34.7025	59.0714	38.0626	29.221	56.3459	36.653	81.1384	47.8831	23.8075	28.8495	23.078	28.6725	34.7026	35.5682	37.4433	30.5995	30.0524	33.85	85.9124	64.1449	15.6666	18.098	21.7536	11.1105	51.1432	5.61968	2.97858	2.35164	2.52638	3.3006	2.66041	4.71974	3.97405	7.20796	6.68664
Cre01.g050350.v5.5	3.44092	3.86775	4.20321	3.95102	4.03701	3.63174	7.6843	3.49018	3.96226	3.0476	2.98601	5.15068	4.86154	4.19597	3.75443	2.4325	2.85866	3.73416	4.31345	3.55942	3.44646	3.12535	2.95481	2.99317	3.05122	3.22249	2.31626	3.49496	1.75722	1.20993	0.793168	1.29375	0.586536	1.07274	1.32025	0.888331	1.58834	1.79413
Cre01.g050400.v5.5	13.5334	14.414	12.2832	10.381	16.6201	11.1737	14.9263	14.1062	14.3076	9.7015	10.6746	13.8075	15.7428	17.1547	17.5168	15.3776	16.5983	12.8884	14.5544	14.3027	10.8424	16.6319	14.8901	20.7406	18.73	22.5469	8.73016	18.9119	28.1817	20.8429	21.5647	17.8818	13.9751	27.1312	18.447	19.3444	13.8096	14.2786
Cre01.g050451.v5.5	3.77406	4.8735	3.7421	4.47983	4.31934	4.37426	3.75409	4.01288	4.49047	5.36313	5.03709	3.8938	3.34422	5.30136	3.39363	3.3665	3.26492	4.15178	4.10026	4.82456	3.54486	2.692	3.69914	1.46426	1.28891	1.45704	1.03076	1.90305	0.765004	0.791372	0.466884	0.789036	0.764512	0.619523	0.783765	0.761672	2.79691	2.99679
Cre01.g050500.v5.5	3.34091	6.31604	3.76114	6.28929	5.29699	6.59114	5.53012	5.4462	4.86504	8.06783	8.09287	5.60999	7.0652	5.59461	7.1061	4.90684	4.79772	5.16435	5.89673	5.91466	5.94646	3.78476	4.77572	4.14347	4.99652	3.0764	9.7543	5.77785	2.25561	2.98038	2.27092	2.39436	2.31822	2.32616	2.99599	4.38136	4.00595	4.86399
Cre01.g050550.v5.5	189.247	119.408	115.634	203.032	173.528	182.009	250.206	314.659	164.049	226.631	235.435	424.689	542.096	422.032	468.126	585.316	522.382	439.458	332.096	278.596	422.661	386.624	179.76	99.5773	131.625	60.0109	14.9721	100.863	273.824	236.289	285.754	236.668	245.641	233.681	251.954	247.032	174.736	182.771
Cre01.g050600.v5.5	3.60343	3.62246	3.76112	3.81458	3.25998	3.48587	3.28205	3.04925	4.07173	4.21768	4.82018	3.84607	5.11235	3.81709	5.01893	4.55398	4.34264	4.09701	4.42908	3.94455	3.10406	3.95676	3.18956	4.12783	3.41034	3.8796	4.07516	5.30522	2.13208	4.79153	3.12333	4.83768	3.29599	3.10121	2.86611	3.5325	8.48557	7.86698
Cre01.g050650.v5.5	2.83609	4.27728	3.5919	3.51082	3.76747	3.7324	3.12796	3.79367	3.89659	2.84033	2.66701	1.56524	2.24582	2.94884	2.59118	2.13645	2.4213	3.10622	2.82869	2.98752	3.47451	1.97551	3.14162	1.13224	1.85718	1.46783	3.05285	2.19286	3.26265	2.31466	3.95743	2.85833	2.64682	2.26863	4.26872	2.24443	2.61248	2.12112
Cre01.g050700.v5.5	3.03901	2.05395	2.67811	2.60325	1.90688	1.53525	1.62883	3.71562	2.54982	2.76997	1.79911	0.840344	1.91104	2.65482	2.12032	0.99047	1.37795	2.5275	2.10663	1.99519	1.29472	1.33283	1.31323	0.787461	0.902784	0.565726	0.01	0.191122	0.808733	1.12268	0.527258	0.912448	1.26166	1.71309	1.8148	1.54404	3.20631	2.51421
Cre01.g050750.v5.5	0.882048	1.75368	1.53053	1.53057	1.1627	1.3703	1.22678	0.930517	1.34813	0.947087	1.08141	0.956965	1.64846	1.82369	1.27261	0.982933	0.574263	1.4473	0.992332	0.979795	0.436618	0.377708	0.664363	1.65537	1.45868	3.43293	0.239814	0.0737929	0.753603	0.71892	0.277403	0.442861	0.44059	0.465315	1.67736	0.858694	0.77176	0.962574
Cre01.g050850.v5.5	24.1794	27.5431	23.6031	21.7501	21.2693	22.9269	21.0766	18.2697	24.4126	18.4896	19.7515	20.7609	22.1907	21.9232	24.3897	18.3315	19.042	18.562	19.1403	21.4088	16.6834	18.2845	20.492	19.3429	18.0796	19.5022	19.1538	23.2035	22.8783	17.3439	23.8698	17.5987	21.0762	18.3119	25.7883	21.7278	38.7962	36.3582
Cre01.g050900.v5.5	9.15967	8.207	7.2269	11.3045	11.1788	11.6876	8.17886	11.4312	9.55494	17.2404	13.2483	9.81104	7.9303	10.3065	13.0726	16.1248	15.0437	12.3462	10.875	10.6417	9.9719	18.4853	15.0323	7.24072	3.48613	7.66778	3.85505	8.90563	3.77743	4.06701	6.19912	4.24349	4.7111	3.46781	3.45058	5.05039	3.54514	3.50835
Cre01.g050950.v5.5	64.2995	55.5429	52.1454	65.9373	72.1559	122.922	72.8304	123.651	115.953	81.3633	108.784	126.355	147.187	171.289	197.645	105.094	92.0115	107.696	170.813	139.146	156.594	77.1303	70.3018	48.7249	42.8945	43.75	35.0561	60.5071	27.8085	99.8576	270.859	131.448	122.685	108.587	29.9088	112.004	270.529	265.212
Cre01.g051000.v5.5	9.56207	8.54576	8.77794	8.04668	7.40252	11.5069	4.11284	7.59843	9.64816	10.1511	11.8624	6.31733	6.67277	5.38896	5.79903	4.34056	6.60672	4.36305	6.90016	6.62483	8.75119	9.36909	12.8392	8.91105	10.8908	12.9213	11.0204	11.9309	3.31352	8.11219	5.89937	9.88373	5.41236	5.4404	1.619	6.50212	10.4806	12.3801
Cre01.g051050.v5.5	6.79724	10.9902	6.4799	7.85705	10.1026	10.4312	5.20007	5.82001	13.1364	4.8904	6.09487	5.68876	5.54508	5.93465	6.61524	4.0172	3.53309	6.28323	5.51924	7.31676	6.2839	4.17486	7.80496	4.00614	4.69046	2.82271	4.91492	4.81568	6.60806	8.05912	9.09638	9.89919	9.75175	7.97691	9.00045	5.8078	5.08734	4.24124
Cre01.g051100.v5.5	12.4874	11.5321	12.375	12.8021	8.98268	10.0524	12.0888	9.18829	10.7762	9.3692	11.7605	13.0643	16.181	9.30873	8.32831	12.3203	14.9357	10.4258	12.3879	8.39299	12.4932	10.7097	10.114	7.47454	8.62575	8.32241	13.7758	7.06376	5.5811	6.06644	6.26527	6.91101	6.95999	5.81449	6.62996	7.52482	12.8314	13.8526
Cre01.g051250.v5.5	39.0722	46.0942	35.9761	42.2904	43.1502	49.9495	31.647	32.7581	56.5267	32.0843	33.7587	31.7821	37.9621	34.5505	30.1841	31.4121	37.1839	38.5967	37.6552	43.3314	32.8694	33.6933	41.6246	21.5087	25.6833	22.5585	22.2512	24.2885	62.9355	75.677	56.2652	65.0951	73.1375	48.3979	51.2781	56.5986	22.7213	22.1401
Cre01.g051300.v5.5	8.34779	10.2991	8.53736	13.3114	15.3141	13.0332	11.0087	20.9049	11.2917	13.7641	11.7361	12.8856	13.4875	14.333	12.0626	16.9127	13.73	19.1822	13.0437	9.45752	16.8768	13.3393	12.7492	3.32948	4.24471	2.81556	2.80677	1.9944	5.19633	5.74135	5.97485	7.41334	6.69028	5.67921	4.84688	8.14026	2.9707	2.79091
Cre01.g051350.v5.5	6.13648	5.31794	6.45948	3.23652	3.28982	5.35704	5.65415	3.02637	6.30884	5.91706	4.67741	1.69556	3.3787	4.22689	3.82688	3.99953	3.58785	3.35828	4.05368	4.10329	3.56716	6.94321	10.991	5.40752	4.85588	6.19997	6.72663	14.5972	2.06919	2.10738	1.58454	2.54169	2.1668	3.51707	2.87862	3.18268	4.27617	4.89375
Cre01.g051400.v5.5	70.8197	82.2728	76.4502	62.2361	40.6993	51.6126	64.9732	50.2226	64.8701	40.4285	32.6358	54.31	48.8162	45.4099	52.1133	35.9707	37.702	53.9519	58.9491	63.9954	43.2344	33.2952	24.496	155.577	139.481	117.27	116.665	96.9308	64.9588	76.4617	49.414	67.5924	53.6736	76.8075	33.541	62.2278	57.3617	49.8765
Cre01.g051450.v5.5	10.3729	14.214	13.238	14.0666	6.96433	11.4257	10.1554	8.83712	11.6027	12.9629	10.9177	10.5721	8.18114	9.90167	14.0102	5.12767	6.86569	8.62712	9.50629	8.83022	7.00148	9.10625	12.5855	26.0427	17.8246	25.271	13.7019	10.2501	26.4123	22.1635	14.1323	26.0793	23.895	27.5975	30.1699	39.6484	13.6059	12.5544
Cre01.g051500.v5.5	250.862	154.986	166.238	222.587	204.591	268.88	218.607	385.541	259.638	196.647	282.618	342.691	395.285	390.959	462.098	360.152	348.967	369.589	482.026	296.03	496.125	180.554	149.446	138.611	136.56	81.799	103.266	222.992	1077.61	1296.14	1544.67	1231.8	1212.06	1123.12	989.435	1070.57	658.512	647.657
Cre01.g051550.v5.5	2.82379	2.24579	1.71271	2.00492	2.93969	2.94932	2.01067	2.91385	3.50373	3.0711	2.65158	3.23825	4.86592	3.70871	3.39006	2.75184	2.58116	3.33247	3.35721	3.28417	3.58859	2.29193	3.08452	1.73935	1.56945	2.05348	4.2836	3.76977	0.986469	1.54907	2.08029	1.72763	2.11423	1.39202	0.964851	1.95064	3.8217	3.78664
Cre01.g051625.v5.5	16.9411	16.0604	14.1935	17.9249	17.2312	15.9192	18.9877	17.4368	16.3261	22.6257	18.3159	26.0879	24.0295	16.7847	18.1181	30.9933	21.5249	26.5675	22.0426	23.8464	19.9401	22.8735	14.1751	30.0242	25.8682	18.792	5.02789	9.93073	6.75857	3.63333	2.42528	3.24213	4.73401	3.46793	10.4104	4.53534	2.70946	2.15319
Cre01.g051700.v5.5	5.87753	6.7375	6.19688	4.45316	6.2129	6.06645	5.12061	3.42823	5.72721	6.48543	5.94609	5.01708	5.16084	3.11999	4.74763	5.43133	5.92249	4.25578	4.54201	5.09353	4.48205	5.54827	6.18446	5.06681	5.26146	5.2004	4.7334	7.85478	3.08823	2.22814	2.80311	2.41981	2.3454	2.9341	5.69584	2.72147	3.86959	4.49525
Cre01.g051750.v5.5	13.5746	18.2794	15.2775	24.7241	18.2565	20.5091	20.1164	23.3716	16.2431	14.6793	17.1	15.0095	16.5281	14.4114	15.3007	19.4274	16.8458	21.7216	15.69	16.5031	19.6651	14.4145	11.664	5.25198	7.84593	2.7782	7.66342	9.39695	3.82644	4.69434	4.83069	4.18406	5.21957	3.81419	2.78193	3.30899	5.87357	4.8635
Cre01.g051800.v5.5	5.69394	5.26857	4.70536	4.9641	6.12257	5.24967	3.72306	5.5517	5.09395	7.59294	4.52633	6.23518	5.84247	3.83606	5.08811	5.18987	5.23961	5.24131	5.03257	6.148	5.69262	9.89061	9.71701	3.74601	5.0823	3.89796	1.68432	6.69068	2.51531	1.90058	2.02192	2.00267	3.50025	2.40221	3.95361	2.16125	3.5513	3.00309
Cre01.g051875.v5.5	1.85696	2.6	2.89997	2.73894	0.55076	3.05131	0.762118	0.273349	2.42595	4.56933	2.92716	1.01948	0.61257	4.81137	8.11419	0.965698	0.940524	1.42857	4.43943	3.12293	1.37881	3.32273	5.47616	0.731124	1.64782	1.14139	0.01	3.91579	0.0851765	1.50974	0.480306	0.878951	1.28582	1.92104	0.581909	0.644364	0.57333	1.38626
Cre01.g051900.v5.5	233.34	190.759	169.789	171.129	192.611	168.407	225.662	173.292	187.154	141.393	165.648	252.55	227.608	251.468	251.01	322.541	309.596	201.53	216.211	220.127	200.652	184.341	135.434	199.301	186.936	194.317	226.225	173.029	249.228	254.666	259.025	243.079	211.873	230.241	210.481	200.123	148.48	144.146
Cre01.g051950.v5.5	19.8656	24.3702	30.4808	18.861	12.5217	14.1611	22.8686	12.1686	19.288	7.59355	7.30026	12.3342	10.2366	9.98756	9.32393	7.05372	5.78115	10.7145	10.5941	18.1615	6.56289	5.18031	7.44109	51.5702	44.862	52.4902	72.9857	46.3352	7.5136	13.0586	10.1705	16.2626	13.3825	20.1522	17.5845	15.3244	16.4525	15.4336
Cre01.g052000.v5.5	20.087	22.1953	27.0841	21.3763	23.3005	17.7263	31.8058	20.744	18.4577	13.7343	14.1387	13.8044	15.183	17.7385	20.3282	15.92	15.8548	15.7605	16.44	17.6398	15.2022	11.4331	14.9768	44.4313	39.6752	38.3919	48.6157	38.8449	16.8969	19.2781	17.8928	18.5603	14.496	19.1084	20.3207	18.5213	18.9484	19.9601
Cre01.g052050.v5.5	11.5932	9.15431	10.6518	8.96731	12.6401	8.53151	9.47858	9.57924	9.08002	13.1527	12.7922	13.9904	14.267	16.891	14.4228	15.9256	15.6189	11.8955	11.1971	11.2979	11.8744	15.104	10.3503	17.0308	19.3929	18.9771	18.7349	13.5282	2.81785	5.6864	6.7645	3.08194	3.69282	4.87748	2.4584	4.35917	10.1655	10.289
Cre01.g052100.v5.5	184.228	161.94	152.875	230.221	188.893	237.381	161.754	181.143	202.086	175.292	251.758	234.021	293.656	231.532	241.644	294.613	263.349	256.21	265.098	232.351	275.24	162.857	153.011	208.062	182.847	144.919	248.465	209.654	213.459	456.919	325.636	407.309	245.238	363.248	79.7854	289.273	208.241	208.958
Cre01.g052150.v5.5	1.92481	2.7916	2.22451	2.13771	3.4686	2.93762	2.64061	3.15889	2.65835	1.98111	2.2432	2.00363	2.40907	1.99691	2.03134	1.78827	2.05338	2.46269	2.09172	1.90991	1.91093	2.15668	2.80914	1.89545	2.14333	1.40478	1.58279	1.16267	4.28277	3.29027	3.25757	3.54476	3.22019	1.97344	4.18894	3.61124	0.85321	0.808671
Cre01.g052200.v5.5	11.8302	10.8393	11.6569	11.5406	13.533	13.6459	7.94306	11.344	11.1052	8.62727	15.8641	13.0264	9.13022	9.89103	10.3282	7.58132	6.97521	7.52458	8.36312	12.4406	8.0126	4.90803	6.44195	14.298	11.4968	16.5221	11.5858	8.90297	8.36689	17.0128	8.36892	12.7888	8.48662	9.94725	2.87878	8.96849	13.3291	13.0154
Cre01.g052250.v5.5	25.7157	29.934	21.5995	28.6824	27.9598	36.3712	23.0504	24.8025	30.0268	26.6794	35.9957	30.3771	31.4217	27.9989	36.4694	34.1619	29.3168	29.0708	33.0529	34.3572	28.083	20.3929	19.7348	17.8695	12.388	15.2049	20.3078	24.2402	60.8861	81.9177	81.5096	75.4081	71.5463	69.2502	43.9559	65.9509	47.3305	45.9592
Cre01.g052300.v5.5	6.91673	9.31291	7.62709	11.0486	8.31818	7.34573	8.37028	9.30988	6.47306	7.96086	8.58793	12.0496	10.2341	9.97605	8.1671	10.7065	8.61566	8.61393	7.69493	9.28304	8.53608	8.94644	6.32496	10.3521	10.2385	7.91874	8.17789	9.20305	2.04816	1.15204	1.02419	1.14676	2.09104	1.24601	1.95631	1.71764	6.01288	6.38359
Cre01.g052350.v5.5	11.7039	10.7656	12.4171	8.96927	8.4964	10.2702	11.2174	6.78367	9.86923	9.36146	10.2093	11.136	14.8348	8.60563	7.08538	11.4122	12.1944	10.6662	12.7279	14.4932	10.7551	11.4289	8.26823	29.325	25.052	25.6512	20.4427	12.505	13.4526	10.7225	16.5262	9.89434	11.8452	10.4254	11.7895	10.2166	14.5293	15.1649
Cre01.g052400.v5.5	6.00304	5.00717	6.04066	8.96973	4.77146	6.68156	6.33194	5.62918	6.80975	6.89067	6.40215	5.97774	7.10364	5.38378	7.02313	5.29013	6.41049	7.14045	6.63881	8.48715	7.0061	6.29206	5.35329	14.3918	12.9142	11.8423	12.3205	5.63974	7.86416	8.96555	6.31813	8.6576	6.46419	7.45174	4.48551	7.07656	10.5873	8.78547
Cre01.g052450.v5.5	3.30774	3.32471	2.68872	4.36446	4.46003	3.56401	4.20263	4.015	3.24923	3.70726	3.60023	3.78243	6.14223	4.52017	5.90582	5.13244	5.54368	3.96338	4.07461	4.3553	4.32918	5.06624	4.44591	3.41117	2.8094	3.88967	3.90492	4.72792	3.15187	2.06159	2.97852	2.02161	1.43498	1.7823	1.51444	1.62818	4.94502	5.10644
Cre01.g052500.v5.5	2.51018	3.1013	2.60254	1.91299	3.28224	2.06702	2.65229	3.91711	2.60973	2.69851	2.31703	2.17647	2.86969	2.36788	2.14166	2.40997	2.41996	2.49503	2.08493	3.06453	2.06992	2.84875	2.58182	8.71092	5.77557	7.61047	2.91274	2.79869	0.914971	0.748504	0.728805	0.651647	0.720238	0.811826	1.39846	0.948574	1.94353	2.22712
Cre01.g052550.v5.5	4.6336	5.24694	4.70045	3.86338	4.26077	3.97838	4.94585	3.28353	4.5582	2.99764	3.6002	3.99404	3.24802	4.81131	4.08754	4.86519	4.6642	4.2988	3.89449	4.48285	2.94445	2.79606	3.05613	10.1942	7.60524	9.90389	5.7546	3.18579	3.77207	2.18165	2.21384	2.28433	3.0254	2.73924	9.54486	3.32147	5.37218	5.21188
Cre01.g052601.v5.5	1.39776	0.892416	1.1708	1.58261	1.43024	0.989693	1.30507	1.08021	1.33194	1.12562	1.85078	1.16751	0.968096	1.15232	2.00515	2.14953	1.03137	1.35462	1.59218	1.15782	1.97191	1.61607	1.63808	0.82549	1.6068	1.47743	4.69515	1.45239	0.17329	0.622704	0.655737	0.469604	0.278509	0.345534	0.303263	0.501024	2.80563	2.67336
Cre01.g052650.v5.5	2.63422	1.81548	1.59518	1.88009	2.94352	1.6948	1.81965	1.84126	1.49526	3.00036	3.7768	3.08584	1.94319	2.68347	3.75223	5.50581	4.73229	3.49589	2.7005	2.42298	3.21697	4.65577	2.44249	0.790743	1.05169	0.712116	1.2018	4.13268	0.225663	0.405183	1.13488	0.311989	0.535712	0.190418	0.929427	0.518514	1.83771	2.15199
Cre01.g052850.v5.5	0.814222	1.57905	1.38305	1.83599	1.20489	2.30782	2.53409	2.27598	2.02845	2.53365	1.88606	2.39198	1.73973	1.66622	2.10956	1.62165	0.964942	1.95866	2.20845	2.29775	1.66077	1.65801	1.94599	0.0716181	0.0978268	0.084456	0.0629422	0.206959	0.0334303	0.0242674	0.01	0.0165934	0.0877511	0.0120233	0.0549083	0.0361947	0.0249663	0.020896
Cre01.g053000.v5.5	6.20883	4.19141	4.57986	4.8868	2.98418	4.6949	6.60913	6.96264	7.01466	16.233	2.69787	5.39367	4.78942	3.616	3.93813	2.21936	2.22857	8.47278	5.9953	7.37751	3.54284	28.0261	18.5442	79.2208	59.4822	67.0707	18.1825	4.51427	84.0637	6.95256	11.9789	4.39665	15.1844	27.8008	207.553	102.676	3.74776	3.05632
Cre01.g053100.v5.5	8.10978	8.85675	7.50936	8.04476	10.2893	10.9675	10.5213	12.674	7.9564	14.8153	11.3348	9.01061	7.59304	6.49473	9.79519	12.6523	10.0318	11.789	10.1122	8.79404	11.8424	14.9204	13.5212	3.89545	4.61225	3.88725	2.22495	5.57702	1.118	0.503259	0.241083	0.459334	0.538048	0.267071	0.963537	0.562853	1.50264	1.61477
Cre01.g053150.v5.5	3.83681	6.93307	4.71808	5.33009	4.97479	6.15172	7.2429	9.20217	7.31478	47.0416	26.9752	10.968	8.77304	7.07757	6.99921	8.37113	5.7393	12.6794	11.0488	18.0474	20.6807	75.0962	64.7685	39.2345	42.7474	6.66516	1.30475	0.402881	29.8937	3.89672	30.0396	10.3161	85.1412	57.6416	213.141	111.574	0.285979	0.159558
Cre01.g053250.v5.5	8.71459	9.66914	8.71532	8.27401	12.7871	6.85164	9.78902	8.07033	6.58674	7.3872	7.22203	6.92417	7.65407	10.3168	8.29205	11.6358	10.9016	7.59204	6.5245	8.81869	7.12438	7.06195	5.53022	4.96571	4.94703	4.4077	5.80192	6.22095	2.58567	1.39084	2.07411	1.29129	1.70967	1.81857	2.83837	1.74208	6.17353	6.31281
Cre01.g053288.v5.5	7.06848	4.46638	12.0933	4.11616	3.51052	3.00864	3.88219	6.89787	3.31029	4.50543	5.41376	3.26428	3.51983	3.01646	3.52742	5.70845	6.27456	2.95508	3.64282	3.89803	4.17811	3.68562	3.65621	33.3699	32.8244	45.1701	35.4818	8.15266	3.18513	0.635119	0.617532	1.089	0.741975	2.01688	4.56364	1.91251	2.7862	2.40717
Cre01.g053300.v5.5	4.70978	4.93952	5.74934	4.84808	5.967	3.81575	3.38266	5.81792	4.20928	7.40392	5.15595	5.78726	3.55311	3.82163	2.40776	6.16179	5.46474	5.81032	3.83318	5.04216	4.65814	6.64594	4.28007	7.11365	6.45525	6.17379	9.15298	5.62935	0.631529	0.46993	0.911601	0.52233	0.587433	0.785101	1.70883	0.849618	0.88181	1.02879
Cre01.g053350.v5.5	3.91257	2.61248	2.89685	2.41411	4.5146	2.86546	3.29149	3.05982	2.83421	3.48554	3.698	3.90237	3.34681	4.83189	4.19666	4.93678	4.85444	3.22274	4.05103	2.52457	4.21298	5.3617	3.02139	2.78387	2.95761	4.3049	3.68947	2.82626	1.45285	1.74407	2.87042	1.96782	1.84869	1.95546	2.42025	2.38709	3.42013	3.19627
Cre01.g053450.v5.5	5.0728	5.29414	5.11314	4.67896	3.49342	5.05027	3.59472	3.03712	4.48567	4.58775	4.83482	3.72737	3.38399	3.07602	2.99538	3.56598	3.26632	3.27588	4.06209	4.46494	4.22609	4.35661	4.9373	5.83387	5.15012	5.23858	8.04661	5.52817	2.38645	3.02987	2.95174	2.96012	2.58429	2.63236	3.44609	3.176	6.35699	7.45373
Cre01.g053500.v5.5	11.322	10.2079	9.88712	8.75662	9.84352	12.3862	8.16891	11.2926	12.3064	11.6353	9.23391	10.0278	10.9463	9.91064	13.6813	7.76074	9.17082	9.58337	9.21985	11.4136	11.4462	10.7089	14.357	17.5442	15.8008	14.8457	18.1955	18.572	12.4075	11.9078	7.53751	13.6825	11.2164	11.8024	10.0998	11.4194	10.9768	11.1559
Cre01.g053600.v5.5	5.87194	6.59065	3.98385	7.32966	5.33355	5.86254	4.86616	8.85765	5.66441	7.66517	6.26117	8.78773	6.94134	9.91446	7.60036	13.7415	9.82125	10.4423	6.46122	7.69518	7.09192	10.1183	6.78878	7.2825	5.73897	8.25815	8.35257	5.68411	3.53363	4.06163	1.92343	3.13186	2.85961	2.6051	2.00465	2.94336	8.90932	10.4872
Cre01.g053750.v5.5	4.41291	4.01498	3.53049	4.07075	3.4573	4.59697	5.18273	2.05908	3.53838	4.85006	5.14492	5.82821	5.28636	5.30833	4.51691	3.031	3.54177	2.06219	4.30311	3.36649	3.89485	3.7972	3.83936	7.68742	7.899	7.06814	5.31595	3.862	2.02742	1.76621	1.16952	1.29389	1.97685	1.73245	1.38067	1.56944	2.84968	2.77842
Cre01.g053800.v5.5	1.66507	2.43595	2.34085	1.86836	1.81278	1.75808	1.19589	2.60496	1.54016	2.68995	1.88209	0.802651	2.08615	1.47314	0.878911	1.0771	1.41899	1.54153	1.94893	1.48867	1.61828	0.860832	1.06154	0.453305	0.636393	0.0174701	0.01	0.363889	1.36959	1.66689	0.373172	0.788371	1.66044	0.990632	1.14848	1.2678	1.86548	2.35121
Cre01.g053850.v5.5	0.754802	1.61228	1.25755	1.48649	1.25596	1.76191	0.95667	1.56124	1.19421	1.35573	1.61673	1.30715	1.39661	1.15302	1.79689	1.50662	1.33212	1.61357	1.58986	1.44264	1.26924	1.2299	1.29448	2.64316	1.7112	2.04363	3.23216	2.03593	1.83577	0.434264	0.7527	0.446069	0.84299	0.448853	1.39144	1.10967	1.95558	1.72713
Cre01.g053900.v5.5	3.76637	4.43952	4.47496	4.7274	5.82119	5.96524	5.92713	5.95076	4.71845	7.61187	4.19283	3.68059	4.01915	3.58802	4.69506	4.43965	4.57732	4.46122	5.512	4.18372	5.24924	7.35447	6.61034	3.15561	2.50968	2.86592	3.10185	5.69953	2.30361	1.3846	2.09532	2.05922	2.36028	1.95732	1.61835	2.03909	2.84052	2.74589
Cre01.g053950.v5.5	3.71222	3.87836	2.54889	4.14605	8.52784	6.19458	3.39332	3.69597	4.65257	5.28137	5.43668	4.79596	6.85607	5.18276	21.076	20.2779	15.9511	9.7803	9.79547	6.64496	7.01615	7.91514	7.39814	18.4398	14.3826	17.835	22.491	15.6016	2.66983	0.56393	1.76517	0.532813	1.36442	0.634311	2.57456	2.1826	0.0937953	0.0465206
Cre01.g054000.v5.5	11.7842	14.713	12.7884	13.1406	21.3259	13.7775	10.9751	10.9987	11.7377	13.7326	17.2666	11.6193	10.2123	10.1186	8.33967	11.2655	10.2259	8.81103	8.98432	12.4103	8.93596	11.5561	9.30897	12.8225	12.7363	12.8311	14.8379	15.0946	7.53976	8.27593	6.00874	6.16921	4.94688	4.68946	2.53086	5.40487	9.71318	10.3123
Cre01.g054050.v5.5	30.6717	42.0809	44.768	31.4404	25.0933	38.7181	38.4182	21.687	37.3287	33.2109	34.3327	24.4069	26.3699	29.6288	45.219	29.7633	24.1954	26.6002	33.1133	37.8157	26.7402	25.8994	35.8542	113.264	95.3302	104.03	147.042	47.3835	29.2798	41.0805	33.0021	29.5253	43.1589	43.0749	62.1092	37.0845	38.4446	35.3018
Cre01.g054100.v5.5	7.54125	6.28499	5.50612	6.43391	5.8757	7.09162	8.0937	5.55045	7.37746	7.79205	5.69839	8.16769	6.2969	5.78003	7.44609	7.17657	7.45565	7.01565	7.67613	8.88976	9.42126	8.92998	8.11444	11.7069	10.8201	10.4162	13.1276	6.41729	6.32465	3.50733	4.88038	3.88121	4.10162	4.48965	7.51464	4.4908	4.93484	4.82641
Cre01.g054150.v5.5	10.6021	13.6467	13.3673	13.637	18.0918	19.112	15.4512	14.8915	17.6301	15.5031	14.8864	16.4105	17.4965	20.4497	22.5669	17.5678	17.0654	18.774	23.1751	18.9776	20.254	15.8857	17.4538	32.1418	26.2811	28.8207	32.3067	19.2498	18.4635	21.2647	33.7857	24.6942	24.4934	29.0232	31.7281	30.3229	13.9137	13.5335
Cre01.g054200.v5.5	9.50566	9.40296	10.695	9.09268	5.6386	9.03086	11.1673	9.75981	11.286	5.39034	8.09131	9.19785	5.52581	11.6988	10.962	5.77312	5.67331	9.37715	7.31883	9.14062	5.82286	5.59328	8.05468	24.4764	17.3686	26.2297	23.1026	7.30083	25.5143	28.8372	16.8419	31.4449	23.3948	37.1377	25.1894	33.6879	15.4836	15.3956
Cre01.g054300.v5.5	1.73285	1.80603	2.18338	2.02968	1.96746	1.6793	1.76129	1.80549	1.96419	1.67893	1.43405	1.2359	1.64305	2.7296	1.79475	2.19657	1.92728	2.06165	2.18178	1.77883	1.43408	1.96027	2.32695	2.78234	3.0732	3.30773	4.51718	4.12619	0.975257	1.70444	1.5399	1.61694	1.74565	2.47062	1.28271	1.38603	2.27432	2.61269
Cre01.g054350.v5.5	15.3007	14.1603	13.3985	13.025	12.6285	16.6812	10.8542	10.7584	14.134	12.7257	15.2917	14.4593	14.0447	14.1649	23.6682	14.7727	21.7227	16.7145	21.3894	14.5424	18.1433	8.39815	9.83465	13.6878	15.7755	12.2483	24.5125	14.8089	10.5158	10.1503	18.7064	11.7983	11.1944	16.0351	12.8175	20.1439	10.5718	11.0414
Cre01.g054400.v5.5	18.9122	21.0976	18.1497	22.7881	25.0232	20.6897	26.2648	25.017	20.6496	22.9321	23.0169	32.8592	32.8238	33.6087	29.0347	44.8995	35.9649	34.5342	26.2643	24.4576	26.6174	32.899	21.4757	38.1081	32.1487	28.5973	10.4462	22.8118	10.778	13.9357	15.9938	19.3636	13.4792	19.5238	22.5496	17.6804	7.29641	7.77711
Cre01.g054500.v5.5	38.0937	33.0694	28.2165	30.5754	20.8941	28.7597	46.4512	44.5504	37.2029	24.412	19.419	57.3207	50.0126	42.6709	51.8305	52.013	60.3648	39.1458	38.1317	39.2142	39.8613	51.2763	57.1431	21.4439	27.4421	16.0535	12.385	65.299	160.283	136.644	96.8975	136.171	159.254	172.407	198.163	103.739	142.328	138.451
Cre01.g054550.v5.5	3.14263	2.90516	2.04353	3.66411	2.7387	2.93721	2.72152	3.67798	2.74102	3.96105	3.63888	4.05769	5.59815	2.68676	3.06756	5.32661	6.16894	4.38663	4.31579	4.55973	3.3609	2.62915	2.3403	0.96236	0.83254	0.901237	0.30207	1.02245	1.15348	0.871464	0.841671	0.740769	1.26567	0.704752	0.788051	0.909193	1.71931	1.68469
Cre01.g054650.v5.5	3.30469	2.75706	3.1224	3.18855	3.66709	2.67593	3.32055	4.25231	2.43448	3.10482	3.03572	4.02181	3.88987	3.08676	2.87488	3.78425	4.35256	2.97126	3.31725	3.20072	3.18706	2.36841	1.34857	1.93823	2.08217	2.17089	1.09002	1.93914	3.85007	1.62235	2.08816	1.53625	1.98915	1.32676	4.15921	1.44435	2.00584	2.00281
Cre01.g054700.v5.5	4.94925	5.59701	5.70963	4.88715	4.34726	7.36109	6.13984	5.18895	6.40457	4.2272	4.62093	8.32248	8.94963	5.02178	3.98484	5.7236	4.62708	4.97559	5.36608	8.09617	6.71581	4.83524	7.2095	5.60876	4.57333	8.87388	8.35394	4.37828	7.58542	10.6932	10.2145	15.0073	9.03607	11.6258	5.30914	10.7292	9.61329	8.76608
Cre01.g054750.v5.5	3.26378	4.40818	4.93853	3.91327	1.66123	3.58012	4.38576	9.1128	6.25254	1.70135	0.975842	3.78018	1.94454	2.70804	2.71601	1.01838	1.21556	6.02001	4.44621	4.23821	1.67813	2.59684	2.60803	1.81063	1.40903	3.38772	1.34435	0.577118	2.68547	3.71224	1.87792	9.32583	3.64701	6.80311	2.11934	6.30703	0.70551	0.787318
Cre01.g054800.v5.5	4.9274	3.42791	5.63596	3.93836	3.5998	2.99809	4.24007	3.96602	4.40601	5.43298	3.28271	4.5707	3.38045	5.73304	4.00799	5.68575	6.00233	4.54993	3.88502	3.43283	3.28586	5.01622	5.00978	8.44787	6.47319	8.55031	10.9733	7.49705	2.6785	1.94402	2.21072	2.62013	2.81388	3.51516	3.33659	3.2036	5.2655	5.05746
Cre01.g054850.v5.5	115.758	101.867	99.9527	160.806	181.331	107.232	162.622	219.787	98.8326	89.3829	139.77	209.512	181.02	239.518	154.311	262.755	244.427	192.653	139.779	138.213	185.758	103.06	60.541	95.8151	94.596	79.1598	62.9933	112.194	87.4091	107.132	84.9014	113.167	57.7202	93.1701	34.9652	70.1057	102.754	104.293
Cre01.g054900.v5.5	1.78266	2.49143	2.59987	2.34813	2.00273	2.12549	2.51634	1.66989	2.02999	2.23312	2.38427	1.73494	1.63015	1.33603	1.2359	0.83074	1.28954	1.63285	1.51556	2.04711	1.97877	1.71013	1.96751	2.80748	2.94153	2.62913	4.04957	2.70072	0.451924	0.612131	0.501686	0.42896	0.467967	0.417783	0.374598	0.46821	2.06026	2.61564
Cre01.g054950.v5.5	2.60578	2.48871	2.75491	2.35704	2.3213	2.35372	1.95116	2.31371	2.3064	2.76072	1.73332	1.79584	1.47198	1.15791	1.63183	1.7876	1.2353	1.97013	1.71919	1.39183	2.08118	3.13385	2.88352	2.49066	2.06632	1.60588	1.46766	3.15597	2.09901	1.19395	1.07872	1.2582	1.29371	1.13018	1.27543	1.08799	2.51678	2.07302
Cre01.g055000.v5.5	18.6193	16.0011	18.9976	27.2948	19.3834	16.9489	23.023	18.5729	15.4583	18.4937	20.0357	26.9681	21.4929	21.8029	19.4372	25.6424	24.9688	21.8174	18.5036	20.7731	21.157	15.6137	10.778	18.3591	29.8587	22.3716	16.5558	11.1515	6.79272	6.24017	7.58942	6.46639	4.45522	9.37571	10.4262	8.47919	23.3472	21.3873
Cre01.g055050.v5.5	1.62558	1.82993	1.56934	1.26935	0.723201	1.95234	1.66789	1.72289	1.34916	1.0909	1.7937	0.573718	0.643414	2.37396	0.844337	0.434762	0.776192	1.35045	1.78311	1.20715	1.93121	0.626492	1.30741	1.07524	0.865501	3.63656	0.795618	1.41995	0.852044	2.69406	1.53903	2.48699	2.1768	1.92576	1.20315	2.20843	3.56386	3.13687
Cre01.g055100.v5.5	12.8729	17.0497	14.968	20.6245	6.42496	16.7433	17.0037	16.8412	16.0395	12.8239	12.6981	10.9109	16.2725	14.5121	9.37132	10.1701	11.5477	20.6787	15.8459	15.3865	13.6179	11.6546	10.9021	6.03194	6.13964	11.622	1.57579	3.67159	4.61299	10.7795	2.85629	8.56837	7.35498	7.11994	11.296	5.26286	0.763059	0.738001
Cre01.g055200.v5.5	6.64363	8.09273	6.57758	7.28105	7.88178	5.60978	7.87491	8.37699	6.44901	5.74904	5.56693	8.47398	4.8725	4.85934	7.19985	5.10452	6.90564	7.38269	5.827	6.59174	4.88967	8.32619	6.62888	8.67323	5.66974	6.87631	3.30588	4.29159	3.37928	2.22989	1.71977	2.30096	3.41444	3.81869	3.94315	2.63748	4.697	4.39816
Cre01.g055250.v5.5	1.52347	2.60744	2.07895	2.23719	2.19518	1.71191	1.45347	2.4953	1.74913	1.98677	2.15774	1.02988	1.70613	1.7246	0.826731	2.05753	2.21078	2.05676	2.48459	2.21256	2.1667	3.98728	3.12721	1.10922	1.04006	1.19335	1.16846	0.791001	0.308052	0.57088	0.790803	0.658784	0.68005	0.384372	0.60636	0.628999	0.983036	0.603364
Cre01.g055300.v5.5	3.69727	7.13139	5.21754	7.4101	5.87218	5.19599	4.51426	2.45727	4.87276	9.76097	8.64883	6.48525	4.31081	5.36457	8.0336	11.9979	10.3353	9.31665	7.20641	7.83564	6.6618	17.6689	8.65318	8.6206	7.67275	4.23086	7.1394	6.27521	2.50016	0.50977	1.32485	0.804811	0.795199	0.534952	1.57461	1.00661	1.51844	1.11481
Cre01.g055316.v5.5	1.9731	2.35938	2.24233	2.44951	2.94529	1.87661	1.96485	1.06343	1.79041	1.74136	1.50511	0.942164	0.422732	0.992625	0.812107	0.347615	1.92711	0.911564	1.93152	1.5675	1.55338	1.39862	1.43543	1.64637	1.66923	2.25499	1.5962	3.41588	0.213789	0.377188	0.399369	0.465676	0.271746	0.349208	0.448039	0.476244	0.679491	1.07129
Cre01.g055400.v5.5	10.1907	11.5334	11.3595	10.5487	14.3365	8.94474	10.026	5.82517	7.50926	6.42947	17.4551	8.80044	8.24317	10.0161	6.46074	8.31685	6.40351	7.60945	4.90602	8.95656	8.89218	4.92124	4.56665	20.7057	21.9053	24.639	22.9732	13.5393	7.84282	12.851	9.47873	5.16343	5.55569	4.54207	1.0461	6.17714	18.3033	17.8837
Cre01.g055404.v5.5	3.78083	1.81664	2.38272	4.11642	2.87178	3.09525	3.2122	4.98857	4.11727	2.55582	2.39118	3.11353	6.86643	2.73683	3.27297	3.52476	4.3431	3.87296	3.74456	3.96386	4.9527	4.84224	2.92956	1.94425	4.53039	3.76882	4.66721	2.04153	4.15468	1.67149	2.01253	2.27594	1.73279	2.10233	1.19993	2.246	1.19593	0.889737
Cre01.g055408.v5.5	83.2292	73.3382	65.7679	67.5183	88.5139	94.4041	66.2293	69.8794	80.3635	88.0314	89.1054	92.2936	89.8211	90.2698	102.263	95.3188	93.1239	83.4907	93.742	92.1645	93.8434	89.211	78.7549	53.7542	58.165	39.8739	41.3108	53.9207	99.0957	95.3009	166.916	96.1352	115.385	88.8621	80.938	99.2998	246.265	241.452
Cre01.g055412.v5.5	3.57361	1.37683	4.53113	3.14331	1.53503	2.44822	2.06511	1.39674	2.49686	2.16113	1.63166	0.575046	1.46998	2.03179	2.56021	0.512669	2.24656	1.79147	3.76048	2.73746	1.49446	2.57245	3.00629	3.59999	4.55788	4.06431	6.90837	1.6455	1.01846	0.685753	0.763637	1.05782	0.729326	1.11295	0.514013	1.26377	2.04208	2.17979
Cre01.g055416.v5.5	8.3467	8.84497	7.07382	8.80042	10.0279	6.51259	8.61176	8.57875	7.68079	6.40885	7.57363	8.30408	8.11932	9.01175	6.7854	4.82537	7.59558	7.45995	7.88285	7.73675	7.85433	4.817	6.54262	10.9648	9.43862	14.035	26.3921	8.35253	7.99126	9.16186	14.8084	10.6702	8.96304	9.36873	6.781	9.98984	13.0503	13.286
Cre01.g055420.v5.5	76.7806	76.5459	64.7439	62.2053	50.7118	68.1341	63.3277	47.954	71.6179	65.6072	65.1733	68.9676	73.8199	64.7118	71.9249	55.5652	60.9671	62.768	70.4474	72.7847	61.2259	52.1836	60.0473	61.898	53.4656	51.1017	50.3216	84.4742	62.5378	97.633	65.2343	91.1906	77.2673	74.7932	37.5167	77.4422	120.803	121.248
Cre01.g055424.v5.5	6.78626	7.33214	6.69062	5.74072	5.45119	6.58921	7.36905	7.86676	5.89593	6.98304	5.4675	3.7035	5.50233	2.3089	5.96795	5.8819	6.66851	4.43682	4.29455	6.9996	6.15859	8.22499	8.33859	7.83755	7.25373	6.16305	3.69028	8.4597	2.32608	1.18238	0.602998	0.908704	1.12305	0.891404	2.08794	0.930357	2.27023	2.30611
Cre01.g055428.v5.5	5.04212	5.98195	5.41379	6.26371	5.6733	6.39314	4.84956	5.17732	10.0432	3.8593	3.77389	5.13945	6.43082	4.91253	3.75437	6.10604	4.8208	3.73034	5.23248	5.51074	5.95606	4.34844	6.21045	4.43127	5.43566	4.06494	6.14936	5.03632	8.48229	6.57063	7.23041	5.73942	6.14913	6.02289	9.98557	5.83041	8.17449	6.33675
Cre01.g055432.v5.5	9.36682	9.44986	7.2983	7.26134	10.5516	8.4061	8.07803	10.1949	8.62905	7.64924	7.60035	9.02172	10.2119	9.28997	10.4395	10.6461	10.1606	8.67471	8.10934	10.8292	8.28068	10.418	7.41888	3.57489	3.69251	4.33257	5.74537	5.6839	4.63544	3.88735	7.53646	4.60395	4.03641	5.15078	5.8215	5.13067	5.32003	6.01424
Cre01.g055436.v5.5	1.6587	2.43853	1.4767	2.10922	2.15231	1.12738	0.446742	1.49551	1.04098	1.29865	1.5252	1.99201	1.47599	0.455815	0.508548	2.10258	1.52246	1.06055	1.42873	0.990296	1.07765	2.39721	1.00053	1.22858	1.11228	1.12981	1.50675	0.01	0.310678	0.902712	0.640451	0.723765	1.53219	1.01995	0.757345	1.10564	1.26982	0.791887
Cre01.g055444.v5.5	1.37149	0.820418	1.01048	1.16326	0.932769	0.86046	2.02101	0.475129	1.01761	1.5107	1.61769	1.3631	1.66507	0.623814	0.982563	0.88539	1.36507	1.06945	1.0824	1.22925	1.27	1.34419	1.08403	3.24548	3.64535	4.10956	1.14148	0.772734	0.645986	0.380457	0.325878	0.281772	0.189732	0.173515	0.113891	0.101234	0.920058	0.798578
Cre01.g055453.v5.5	37.1764	35.034	29.6224	31.1684	31.1648	37.9889	32.7494	37.9356	41.1398	29.5798	35.5359	39.2199	47.3025	37.3181	42.9665	35.0067	35.1536	36.9358	41.7397	41.0574	39.4153	27.9302	31.7813	65.0542	54.5253	58.0487	50.8474	36.5177	51.5964	78.54	49.731	68.665	48.0496	54.6678	21.3527	49.905	67.8253	64.9208
Cre01.g055465.v5.5	2.25419	2.65119	2.68119	2.24762	3.33498	2.53899	2.6261	3.26467	1.91916	4.60259	3.50575	1.54939	2.64308	3.45335	2.16652	2.35378	3.01999	3.01028	3.38097	1.80996	2.55237	2.89015	3.8972	12.3275	8.46448	12.1861	1.54779	3.08723	2.32601	0.348889	1.03376	0.536162	1.25127	0.74501	5.29177	2.49421	2.76252	2.41919
Cre01.g055477.v5.5	9.6025	11.0606	9.59662	9.47007	12.4367	13.1229	11.8525	15.0089	14.5177	12.7286	10.0589	9.74741	10.0447	7.42623	11.0887	11.0742	10.4002	9.98118	10.9336	12.5357	12.2355	15.5529	17.0689	8.53531	8.40839	8.09097	7.77092	10.1983	7.83383	9.1338	7.64027	7.76165	6.10182	8.9923	7.3473	8.07732	6.19213	6.75804
Cre01.g055550.v5.5	3.62047	2.04819	2.57325	1.94138	2.73547	2.21395	3.88397	3.18753	2.7118	1.57158	1.51705	5.62329	4.04704	4.00483	0.971984	3.18168	5.46529	4.03432	4.16176	3.17654	3.77145	5.65189	3.90702	8.31724	8.63717	5.06663	6.70821	8.5268	8.86821	6.51913	5.46146	4.42647	4.87913	6.82789	9.32859	4.09821	6.24105	5.47229
Cre01.g055966.v5.5	1.07683	0.771251	0.898649	0.930689	1.61941	0.853155	0.872554	1.02423	0.876319	0.94685	1.44716	0.733295	0.948174	1.10399	0.770846	1.33538	1.74067	0.802734	1.03965	0.924744	1.04044	0.877896	0.927131	0.856094	0.917966	1.14614	1.12858	0.822214	0.19122	0.13301	0.267577	0.116649	0.149477	0.124632	0.303196	0.225706	1.52203	1.47371
Cre01.g056331.v5.5	11.2474	9.85038	13.0576	5.26422	6.24841	5.11437	10.1285	4.19987	9.41781	6.13993	4.5923	8.49752	6.51181	10.1515	6.19332	8.85418	8.62202	7.00045	8.63411	10.7968	7.86603	9.37858	9.87585	12.0865	10.6924	14.1753	19.6039	14.6851	39.0738	23.804	17.6278	22.4354	16.5719	22.9905	35.8516	15.7598	19.7023	20.6593
Cre01.g057061.v5.5	2.78606	2.44251	2.40044	3.74895	2.09613	1.95642	2.66188	2.23211	1.8562	1.40483	2.52422	1.74706	2.61115	0.885021	1.50462	1.57514	1.70848	1.4656	1.26436	1.90799	1.61634	0.997389	0.914798	3.04322	5.13116	2.38594	3.20397	2.53269	1.31866	1.31174	1.28881	0.95181	0.598582	1.03512	0.256291	0.528806	1.60234	1.97312
Cre01.g057791.v5.5	1.22873	1.43901	1.08658	1.27116	1.31875	1.22168	1.25644	0.917391	1.19872	1.58488	1.73497	2.40104	2.10347	1.49371	1.18988	2.5668	2.18296	1.61461	1.58371	1.13126	1.60562	1.24407	1.28973	1.7047	1.31421	1.83651	2.69159	2.0526	0.585037	0.389322	0.487332	0.430434	0.376659	0.353766	0.36116	0.299572	0.731566	0.753596
Cre01.g058521.v5.5	2.92361	2.50759	2.9905	2.84531	3.10894	2.70216	3.247	2.44677	2.73114	3.06836	2.8955	3.19448	2.88092	3.12744	3.08646	3.67121	3.94305	3.10975	3.09562	3.07017	2.6685	3.86116	4.09483	3.34882	3.6361	3.81587	4.46367	3.65313	1.50686	1.0506	1.06648	1.24192	1.31167	1.29843	1.71587	1.91356	5.74956	5.77979
Cre01.g058886.v5.5	11.307	8.54891	10.5263	9.23927	6.98199	10.3003	7.94972	4.25654	9.18769	7.2894	9.23308	10.5325	8.58951	7.94623	9.71941	6.7752	8.93063	6.67244	8.21112	9.19466	7.56972	6.68446	7.07064	12.8518	11.798	16.9958	26.4316	7.03441	5.29296	12.4759	10.464	14.5188	12.9861	11.4687	7.5741	13.2745	16.4277	15.5539
Cre01.g059252.v5.5	4.26026	4.87046	6.75461	3.99602	4.24788	3.92136	5.06276	4.02884	5.12624	3.7656	4.46891	5.27406	5.59714	5.43002	4.00343	5.07236	5.15197	5.27405	4.63527	5.89368	4.44315	3.72664	3.98995	5.39953	4.86688	6.41419	7.52856	7.59309	2.06835	4.24046	3.7638	4.32047	3.25426	3.9486	4.27259	3.3821	5.31655	6.13588
Cre01.g059617.v5.5	3.96918	3.97451	4.91	3.46422	5.70502	4.14459	3.96712	3.32484	3.20273	5.03301	4.64001	1.56575	2.9637	2.33403	3.14769	1.94867	2.55103	2.53302	2.72553	3.02467	3.5826	4.43935	4.46475	4.18828	3.96159	4.8715	4.77593	5.99807	0.978121	1.38741	2.22184	1.62761	1.63772	1.74744	2.25214	1.78457	2.40003	2.9629
Cre01.g059982.v5.5	5.67968	5.13608	5.77359	3.8481	5.4237	4.89252	5.45145	3.97752	4.57943	7.53413	6.28141	3.07178	3.40561	4.28592	5.52433	5.21117	4.99525	4.34547	4.81704	4.33986	4.57105	7.75139	7.31716	2.66503	2.74123	2.78425	3.50121	5.21986	1.01496	1.23453	0.96914	1.32723	1.06017	1.37035	1.35879	0.981828	2.19144	1.95957
Cre01.g060347.v5.5	7.2068	4.83976	7.68506	6.53879	6.31271	6.12648	5.94249	5.49042	6.67622	5.2739	6.16169	7.27108	6.24346	7.78519	6.93476	9.94355	8.94945	5.87924	6.66988	7.16104	7.21801	7.97183	7.98302	9.14953	9.91818	10.3254	27.3154	12.8515	4.86984	4.20077	6.8325	5.20279	4.372	4.44146	6.1755	4.37907	13.5879	13.7882
Cre01.g061077.v5.5	45.9286	46.9511	84.0406	35.6661	32.0051	32.6427	70.0896	31.6527	36.9493	48.9017	32.2067	30.3967	28.2634	45.1792	37.7856	30.6358	31.6724	36.4954	40.0056	38.5095	39.6437	38.3937	49.197	191.299	186.653	196.62	145.437	78.7293	166.955	186.003	213.359	239.794	175.618	240.109	174.726	169.755	103.588	96.399
Cre01.g061442.v5.5	60.5361	48.6086	50.6266	52.0095	48.3703	47.61	57.596	41.2756	58.8096	34.5811	56.8593	83.871	81.5908	66.8861	50.8115	63.1052	67.6382	61.9852	62.56	61.9772	53.3896	33.3883	26.2332	39.5301	43.1837	50.4343	82.0143	34.9633	32.7273	26.6619	51.8614	31.9554	34.0543	29.322	29.0765	36.1192	33.3473	30.8386
Cre01.g061807.v5.5	13.5093	13.4974	17.626	16.0601	13.6349	15.0548	14.2178	16.2908	17.3403	21.4638	18.0354	12.9094	13.0316	13.3205	12.1579	14.2317	12.6797	21.2161	16.7879	19.1303	17.0556	21.831	23.7097	56.0255	53.0908	56.2507	108.558	17.5687	11.8071	10.2654	14.5585	13.9659	14.6222	20.1749	20.532	24.1104	16.5959	16.3262
Cre01.g062172.v5.5	10.5952	6.50753	7.60463	11.0465	6.11034	7.75527	6.08777	1.45567	7.15607	2.76512	3.6372	1.6481	8.29193	7.95836	2.6497	3.48965	7.33461	3.61391	5.56266	4.70638	4.07921	2.1551	2.1777	2.9201	2.19379	1.01313	4.03414	1.48961	4.6804	3.98401	1.74936	6.04382	2.45863	3.20295	3.20339	2.90264	1.65366	1.98736
Cre01.g062537.v5.5	14.5032	9.32916	12.4541	10.3477	8.62396	10.9838	14.6303	13.9287	12.8514	14.8167	11.4456	12.5619	12.7875	18.4185	13.6522	11.4233	12.1225	11.5244	11.782	12.6369	14.3119	14.1094	14.911	16.2991	16.2207	11.5096	9.35595	18.0112	13.6557	9.56209	6.54333	12.5573	8.63493	10.7134	5.17874	7.96797	12.1741	10.1327
Cre01.g062902.v5.5	8.33614	6.72792	7.14318	6.6256	7.37313	6.56422	6.93412	5.65342	6.24596	7.75204	8.6351	6.54963	8.9851	8.27488	5.37548	8.6924	7.88314	7.41983	7.09662	7.48294	6.04226	8.76938	7.49126	5.30998	6.0163	6.9529	7.02071	2.10734	3.33489	3.08906	7.11315	3.70822	4.19514	4.15242	2.59941	4.75844	6.43521	5.07828
Cre01.g063267.v5.5	16.1656	15.7421	12.9718	17.3736	17.7288	14.8031	12.6984	12.8297	12.2347	12.5363	20.2417	15.4998	18.9481	15.0549	13.078	14.8602	13.8711	13.3069	10.9086	12.8209	13.1587	9.05728	6.24204	11.6844	12.4449	13.9795	16.6418	14.919	8.10431	12.7112	8.11384	8.48117	5.9954	6.7905	1.43803	7.69391	15.6553	14.8425
Cre01.g063632.v5.5	2.25312	2.43201	1.85613	2.21465	1.64646	1.92509	2.8532	2.19946	2.24863	1.69905	1.8646	1.78222	1.95063	1.53976	3.3235	1.73445	1.73391	1.77174	1.79481	2.54891	2.00315	1.6567	1.78827	5.52745	5.52456	4.61656	4.7318	2.1407	0.733472	0.72401	0.41873	0.748945	0.772758	0.751728	0.759516	0.662637	2.25902	2.37793
Cre01.g063997.v5.5	11.2314	12.9184	12.0225	14.3506	8.66519	12.3911	12.3323	8.79745	11.1515	10.0958	11.1431	13.5131	10.6243	8.8355	7.98365	9.75611	9.38395	9.68528	8.69974	10.8414	10.999	8.2352	7.27239	30.7942	33.4744	28.8485	51.4732	21.0697	8.3352	8.21182	9.20739	7.73431	7.39954	7.47496	6.29708	8.38431	15.9294	15.187
Cre01.g064362.v5.5	2.68223	3.17601	3.81241	4.46086	4.58662	3.86786	3.75953	4.91703	3.38345	1.64582	2.56387	3.33037	2.94608	3.79684	2.73144	2.65999	2.50317	2.66986	2.81694	2.82018	3.06198	1.30217	1.26675	1.46558	1.14479	1.06434	2.33109	3.01912	3.95282	4.05247	2.68886	3.03171	1.06217	2.87144	1.17275	2.58875	1.3372	1.51106
Cre01.g065457.v5.5	1.95587	2.0007	2.59709	2.03635	1.53554	1.68081	3.05738	1.75286	1.87438	1.37432	1.16068	1.06927	1.02451	0.352296	1.62201	0.717977	1.47314	1.88486	1.52897	1.09543	1.11054	1.26686	1.04429	15.0707	18.7945	17.1948	19.8092	2.51222	0.01	0.210483	0.150506	0.0959206	0.141309	0.302095	1.2241	0.173877	0.15988	0.178419
Cre01.g065822.v5.5	33.4617	36.307	23.4812	37.4247	26.9277	37.9964	35.5815	19.1705	34.5705	26.269	29.2387	44.5986	44.6075	32.3699	40.0415	56.0883	49.7418	50.1972	36.8643	38.6584	41.0277	22.62	20.3641	11.9544	15.8564	8.16303	9.2841	10.4033	32.8328	23.347	26.4158	25.1262	32.3945	18.7526	20.9364	21.3081	19.3907	17.7922
Cre01.g066187.v5.5	15.506	15.9502	15.2212	18.2515	14.7672	16.0056	8.7016	19.8254	13.1367	20.7385	19.2287	11.012	13.3014	12.9396	15.2498	8.80355	8.39237	12.4464	11.3781	11.5352	16.02	14.6657	18.2488	21.3872	24.6015	19.6235	35.0003	30.7669	4.68914	9.75685	4.44663	6.00795	6.73184	3.89932	3.81601	6.10681	18.6296	21.7336
Cre01.g066552.v5.5	86.8358	101.757	87.5746	87.0761	93.4454	119.129	111.474	81.4089	109.455	78.3958	80.3276	88.3284	85.3732	96.3657	96.9204	104.763	101.66	96.5478	111.167	109.048	104.106	79.8272	103.691	19.6919	23.9049	16.32	35.7412	42.8361	219.815	156.209	189.046	112.699	189.183	123.918	182.841	120.519	116.406	113.939
Cre01.g066917.v5.5	1777.3	1033.38	1185.79	1331.05	1375.8	1121.2	1502.37	2394.51	1095.06	1091.11	1674.6	1900.87	2020.99	2407.05	3123.65	3031.25	2649.69	2424.88	2615.06	1492.31	3371.65	684.077	334.455	766.427	911.77	469.233	159.902	685.856	10470.3	12989.8	16700.4	10536.6	14433.5	10799.4	15340.1	10472.6	9559.93	9293.32
Cre01.g068012.v5.5	5.04937	6.16223	5.95513	6.29035	6.4257	6.54579	4.78443	5.90034	7.17507	4.14383	4.46397	4.78441	3.82723	4.11258	5.79304	4.29474	4.13569	5.30615	5.00804	4.33846	4.822	3.97113	6.10381	2.13774	3.45253	2.13283	4.31025	2.74151	4.35883	5.24762	6.89367	6.9546	7.08807	4.21439	5.2675	5.83078	4.27397	3.6322
Cre01.g068377.v5.5	6.80029	5.6565	6.01372	6.12327	6.15888	5.86173	4.86994	3.74729	5.70451	4.42601	6.61185	3.68469	4.9147	2.79498	5.66503	3.32118	4.37183	3.50214	3.55085	6.45026	3.82476	5.39353	6.23021	4.79141	4.04043	4.79921	8.011	6.69059	3.60744	6.48479	3.10652	4.37948	3.21258	3.82641	1.48812	3.51286	8.4364	9.67617
Cre01.g068742.v5.5	10.4662	8.316	7.3528	7.92662	8.03087	9.09013	9.01354	8.28972	9.85922	6.90592	7.29109	10.2634	11.647	9.79745	10.672	11.3924	11.8696	9.36388	9.91367	9.2067	10.0107	8.11375	8.86766	3.76453	3.59516	4.43994	3.04917	6.97545	9.01246	8.83875	12.2246	10.1397	11.5704	11.2516	14.5887	11.435	13.7522	14.9163
Cre01.g069107.v5.5	17.2818	11.8619	12.6462	16.655	17.7667	16.6646	11.8134	17.4352	17.995	12.8953	14.1638	27.4565	18.7323	27.3033	21.9355	25.3146	20.8532	19.4789	20.7593	18.6268	16.7515	19.8096	13.7651	33.3558	28.3353	31.7001	14.8847	20.2112	12.7671	15.1408	13.5952	16.902	12.619	16.9145	10.2288	14.5626	9.06806	7.37186
Cre01.g069472.v5.5	4.89951	5.89568	5.75282	6.5602	8.10871	8.67479	8.01463	8.2196	7.79427	7.92862	6.84916	5.85832	6.88343	7.41716	8.98088	7.20862	6.83386	6.6746	7.05443	6.48442	8.82078	7.20693	8.27372	5.53586	5.53837	7.42547	5.02289	9.17159	2.42398	4.95252	6.30826	6.03789	4.80312	5.31468	1.9661	6.06985	5.239	6.05679
Cre01.g069837.v5.5	2.11759	2.88149	2.62648	2.57218	2.53902	2.76011	2.40514	3.04466	3.75292	1.73504	1.83848	1.61543	1.93274	1.59689	2.38025	1.77991	1.97001	2.05482	2.09668	2.4453	2.0619	1.81885	2.7065	1.62191	1.89797	1.44756	2.70945	1.69576	3.24875	2.98968	2.60977	3.27563	2.51232	3.20949	4.079	2.82606	2.64367	2.17801
Cre01.g070202.v5.5	19.0128	25.1798	21.2291	23.5956	20.6263	21.1686	18.8759	16.5822	22.1627	15.9245	18.3173	22.0089	18.7603	23.76	21.1576	18.9166	18.0829	20.1493	18.5601	23.1848	13.033	15.1993	13.2492	47.6851	39.0114	54.6732	41.9149	22.0506	19.7194	22.2506	29.4482	19.1806	22.9383	19.6392	15.5871	17.2569	19.5882	17.3805
Cre01.g070567.v5.5	13.8271	16.8932	12.6022	25.2153	13.9738	18.6505	16.3238	17.6776	14.3251	12.7159	22.0111	12.5314	14.9198	6.5942	6.45988	12.0986	11.3735	12.8411	11.919	14.27	12.5904	15.5778	11.7679	18.5701	16.4424	11.9592	17.2404	23.0336	10.3944	17.3032	10.608	14.4422	12.0658	11.9694	3.21951	9.12762	16.5258	16.7361
Cre01.g070932.v5.5	6.67219	6.02497	6.06827	8.10452	6.84312	6.95169	7.84721	6.6277	6.01274	6.71986	7.59565	7.43911	9.85314	8.51249	8.59712	9.3926	8.16413	7.86778	6.77918	6.58104	7.70645	7.01249	6.19394	4.63739	4.3731	4.86957	7.99455	5.17091	2.51539	3.23988	4.08835	3.52591	2.51399	3.15306	2.64826	3.87398	9.88136	10.972
Cre01.g071662.v5.5	3.50209	4.08335	4.8755	3.23167	3.16532	4.29019	5.5943	2.75312	3.9789	3.87175	3.13139	3.3315	3.67664	2.51381	3.52824	3.15576	3.07284	3.94986	2.56331	1.47894	3.29524	4.46503	3.80002	2.62099	3.17099	3.46753	1.88045	5.52157	1.60042	1.57311	2.57978	0.997982	1.25746	0.958586	1.00198	1.70618	1.56628	1.32913
Cre02.g073176.v5.5	3.99017	3.48057	2.80222	3.11404	5.7713	3.15429	3.79243	2.85752	3.74197	4.73604	4.52024	5.53131	6.63255	6.55711	8.43975	9.42076	9.35504	5.4352	4.65461	4.88447	3.61782	5.52324	3.36963	1.80352	1.3632	1.83087	1.40834	2.3274	1.42209	0.92226	1.96107	0.853477	0.700079	0.625254	0.506924	0.738763	1.56696	1.74866
Cre02.g073200.v5.5	22.5547	23.7495	24.2537	24.6263	19.6657	25.3949	24.0526	36.2012	30.7813	20.9839	27.6859	25.7456	28.5	39.5995	30.0886	20.5517	22.4492	31.623	38.5017	26.348	31.028	14.1758	18.5564	18.8411	19.9597	17.1446	15.6765	14.3499	9.39816	21.5931	8.58319	14.7242	10.0034	11.0199	6.98272	11.5516	27.9306	26.6118
Cre02.g073250.v5.5	8.06606	8.29511	6.74073	8.06898	9.56502	7.50008	9.16795	8.78365	7.52058	7.15217	7.00522	12.4347	8.98775	10.5791	8.82012	10.3111	10.3039	10.0828	7.964	7.10587	8.57531	8.3758	6.27778	5.71184	7.32264	6.11766	12.2144	7.59737	3.72073	3.92392	3.41198	3.08732	2.87391	3.11699	2.31312	3.69284	8.37408	8.26279
Cre02.g073400.v5.5	36.9775	36.9518	32.1507	31.9588	49.3982	41.3004	31.3092	30.1736	34.3911	51.1265	46.5528	32.8004	29.6547	24.052	51.5666	55.3801	48.5138	37.5344	36.1351	32.6717	36.8676	59.4582	58.6737	14.9553	13.6231	15.0973	16.496	27.4219	4.59083	4.43702	6.30419	4.20361	4.94881	3.58076	2.77621	4.6527	8.51664	7.92326
Cre02.g073500.v5.5	11.9435	19.393	11.9918	15.4236	14.3155	18.0637	10.8037	12.4971	22.8291	12.5901	11.3446	9.31169	10.1863	7.27478	9.27334	8.83648	11.7532	10.4413	12.2421	10.2442	10.8795	14.9478	21.1758	4.66606	6.86612	3.05445	4.4738	6.98737	10.7959	17.1314	11.8219	20.8561	20.7256	15.0492	15.4072	12.7545	4.96834	3.53953
Cre02.g073550.v5.5	33.8419	29.7771	26.214	30.7149	27.4148	32.5427	38.049	28.451	32.7344	39.4616	44.0075	42.0639	42.3525	35.5132	22.3691	34.9353	35.7488	42.2498	33.3919	33.0303	48.1656	38.1219	27.0145	39.9317	44.1234	35.7838	45.2626	62.182	45.3125	95.6202	53.7322	95.5872	62.4272	78.0431	34.2845	60.0068	111.573	110.854
Cre02.g073600.v5.5	66.9976	89.2111	94.2594	93.4717	72.6832	83.7635	98.273	98.7127	87.022	100.11	57.1419	77.371	83.6689	79.7916	101.699	99.6969	90.1168	101.416	104.82	102.842	84.359	151.446	128.189	399.291	354.046	322.449	362.754	131.589	29.0526	4.37165	14.5604	14.7693	22.3974	26.2065	82.2788	27.03	8.94533	6.3403
Cre02.g073650.v5.5	33.6653	30.1034	29.6805	27.2113	25.2283	23.6659	25.5949	22.6617	24.126	25.4707	33.5677	23.2677	28.5797	22.8786	18.4433	21.3241	20.2765	23.271	25.3374	23.2302	25.9928	17.0188	18.3236	33.6645	33.4011	33.5107	25.0335	21.5345	25.6805	41.6816	35.6724	34.7531	33.8276	31.649	19.8338	33.3943	53.9755	53.2452
Cre02.g073700.v5.5	35.2066	34.0959	26.0039	46.1283	40.481	60.4433	46.8952	50.8495	50.1567	40.624	53.3282	76.6515	92.0251	59.3607	63.3109	68.0763	66.211	73.8689	70.4632	68.3609	94.249	44.3677	33.6675	41.2961	40.7353	25.227	35.7926	36.4433	26.3937	68.7393	78.1996	78.0244	60.5058	66.962	29.9102	69.3839	51.965	51.439
Cre02.g073750.v5.5	9.94817	9.99106	8.89614	9.66802	10.2407	12.2953	8.69563	13.99	16.1347	5.86692	6.35897	8.75312	7.99435	7.74951	6.65661	7.17722	7.89695	7.05507	9.12271	8.53419	8.28679	7.92078	12.1151	3.30934	5.85213	3.55784	5.30157	5.67228	13.988	13.6561	23.8726	20.4698	19.7849	16.8642	15.1484	14.017	9.51371	8.83405
Cre02.g073800.v5.5	4.62963	5.25326	5.50812	3.14836	3.75672	4.90918	4.65981	4.08176	5.50701	3.09375	2.59019	4.16156	3.6131	6.12822	3.38684	3.30622	4.25966	4.5817	3.5625	5.84497	5.87447	3.48681	5.66388	17.1983	14.5537	13.3804	25.4868	17.8035	19.8884	11.1533	9.37911	10.3866	10.2484	10.0547	16.4537	9.52545	8.98538	7.6286
Cre02.g073850.v5.5	29.1295	20.7361	24.8857	37.3614	24.8672	36.5913	30.1433	31.5953	30.3085	15.8445	27.8423	40.5065	35.2522	39.8135	27.0969	41.7582	42.0255	43.8576	40.1829	38.6959	57.5504	16.2487	10.7378	45.7397	50.4299	33.4196	42.4804	30.5085	10.9086	26.1742	40.6445	29.1524	23.6415	32.8945	8.05486	20.7044	12.0811	12.1723
Cre02.g073900.v5.5	10.2669	10.5951	7.8571	9.59664	12.6922	10.703	13.0362	7.43525	10.7583	7.63724	8.28149	10.6557	10.4376	10.5021	10.8543	11.8482	10.759	9.38889	11.6414	14.3532	13.1574	6.41587	6.48408	5.10064	4.31994	7.26198	9.08615	6.03357	5.51752	8.55822	8.21968	10.0815	6.9411	8.73718	2.73389	7.36044	10.3745	10.0463
Cre02.g073950.v5.5	2.00387	1.31777	1.67024	2.23775	2.30383	1.44647	2.16657	1.93161	1.54158	1.86243	1.87826	2.44868	1.84058	1.10134	1.79066	2.62205	2.25861	2.61026	2.5135	2.72851	2.2025	1.12105	0.571877	1.10455	0.62054	1.7055	1.34211	1.52182	0.513899	0.826926	1.12852	0.741688	0.705939	0.525809	0.339766	0.402685	0.465766	0.519775
Cre02.g074050.v5.5	1.85613	1.37266	1.17385	1.79343	1.02179	1.3939	1.5351	1.78219	1.42207	2.53654	1.98603	0.764268	2.04527	1.15925	3.94399	2.19379	2.86255	2.13504	2.65772	0.674753	1.60789	2.16771	2.46544	1.60443	2.19158	1.71794	0.175176	1.60092	0.859956	0.66294	0.947536	1.09081	0.995296	0.965876	1.15967	0.916051	1.70215	1.5264
Cre02.g074100.v5.5	29.6439	17.9745	28.3323	30.1069	28.0486	28.298	23.6339	31.7879	26.7809	24.7861	32.0837	28.1497	28.5748	36.5995	24.1886	37.9501	36.6357	31.964	39.3742	26.3232	43.6179	21.182	21.275	33.2468	31.5372	43.0217	24.4092	16.8231	24.5449	49.4505	75.9393	59.0041	39.8227	53.6979	16.3752	45.877	32.3417	32.5854
Cre02.g074150.v5.5	8.16199	7.48522	7.35728	6.4149	7.38327	7.02493	6.53947	8.73541	7.60623	6.57572	6.84651	5.70534	6.2782	8.18446	8.852	4.7793	6.6034	6.58575	8.31391	7.46287	7.26081	4.8441	6.9937	2.99019	3.67	4.3742	2.60588	4.42513	13.9338	12.0786	9.92081	11.0088	7.82938	9.26126	11.4054	10.9031	17.6949	17.6939
Cre02.g074200.v5.5	8.22459	12.0202	12.8613	16.2157	13.3925	9.91538	28.073	14.1765	11.6571	13.8066	10.2318	16.0361	13.2637	19.8094	15.9673	28.7763	26.4588	15.1731	14.9425	22.8397	16.4495	16.2565	12.8243	4.95015	4.88342	4.19706	26.5874	31.0672	4.88974	3.41084	7.30861	6.31641	4.05285	8.33972	5.16504	3.93377	2.76701	2.94198
Cre02.g074250.v5.5	3.25436	4.31421	3.87301	3.51377	2.86944	3.36261	2.13535	2.48396	3.22029	3.32932	3.28947	2.55426	2.17044	1.88136	2.45551	2.70785	2.23383	2.1285	2.32558	3.37942	1.82373	2.37682	2.35242	19.8783	15.5798	14.5244	16.2409	7.24207	1.09586	1.12893	1.54952	1.19091	1.11064	1.27199	0.944016	1.06713	2.74452	2.97553
Cre02.g074350.v5.5	1.2588	1.13918	1.50568	1.35278	1.62753	1.13498	1.79736	1.3165	1.20427	1.64298	1.28917	0.986967	0.861378	0.733268	0.854803	0.717346	1.17941	1.37574	1.09076	1.28612	1.35816	1.24915	1.78839	1.26515	1.32803	1.3683	1.65493	2.27243	0.206768	0.463739	0.167433	0.270796	0.210242	0.346211	0.430053	0.317139	0.920632	1.02739
Cre02.g074370.v5.5	2.30369	2.19862	2.35695	1.6927	2.55605	2.11348	1.33449	2.25313	1.91776	2.01534	2.15023	0.771281	1.30778	1.41971	1.45155	1.42584	1.83583	1.59813	1.99637	1.98346	1.4787	1.55734	1.85279	0.505845	0.729346	0.688795	0.623337	1.64012	0.533129	0.555427	0.641525	0.533635	0.779067	0.58343	0.672441	0.555397	1.26539	1.41212
Cre02.g074400.v5.5	25.7111	28.7651	23.8603	24.1562	23.7058	36.6481	17.8385	25.2017	29.3936	68.9895	39.8146	16.9689	16.7778	13.5369	23.9696	14.7462	14.5338	22.4735	19.3561	20.1706	21.4357	64.7449	76.9993	18.292	19.6161	16.3828	10.6718	36.9218	3.39583	5.20658	4.33668	3.82295	5.15454	3.38405	3.95021	4.5323	12.5771	12.8982
Cre02.g074437.v5.5	0.291652	0.537393	0.579685	0.708524	1.15047	0.56114	0.516693	4.4778	0.700772	2.53919	2.4887	0.752556	1.01	4.00733	5.15052	0.0606686	0.472603	2.32401	1.6652	0.29805	1.85274	0.880478	9.00738	2.10597	1.614	1.77319	0.999138	2.33657	0.157208	0.760646	0.010014	0.308193	0.486558	0.266105	0.512192	0.758721	6.34651	6.73065
Cre02.g074511.v5.5	39.9593	42.4519	36.6248	52.0621	47.0965	47.5991	42.1241	55.0815	40.1345	42.9749	39.9069	44.7752	47.5633	42.8774	48.2451	41.3526	39.3311	49.7012	43.9995	49.2777	40.4669	38.1142	36.8344	49.5346	50.5404	45.214	31.4233	40.9303	48.9188	49.2125	68.6302	47.8124	61.4599	66.9815	64.6039	63.3853	125.206	123.29
Cre02.g074550.v5.5	35.7328	41.063	31.3952	48.9169	41.8423	36.4376	36.8704	42.6503	29.584	44.7471	43.8387	47.5498	51.3139	34.2225	50.6518	58.227	45.7279	46.4415	44.159	37.7419	46.0553	40.3672	28.5452	36.2735	35.8556	29.3364	30.2233	20.9168	25.1216	9.25577	10.6816	6.57956	16.4253	7.6595	15.4945	14.989	21.8591	19.9216
Cre02.g074600.v5.5	6.36667	6.59524	7.04768	6.33672	6.16218	7.47706	7.64822	8.57978	6.83749	8.00386	6.5501	5.57883	6.56475	6.12662	6.13911	6.43335	6.53981	7.06317	6.08894	5.61736	7.02645	9.05942	10.4962	9.62889	8.29075	9.2593	10.0552	6.97417	5.00131	4.08637	3.4352	5.39487	4.77714	4.46241	3.83509	4.0923	4.18747	4.59105
Cre02.g074650.v5.5	13.9799	14.9006	21.7458	13.7048	13.7432	12.1315	15.3884	15.9709	14.7646	11.5283	9.55724	9.76064	12.1251	15.7531	6.62655	9.51244	11.1671	11.996	12.2567	14.2419	8.8194	9.02236	8.73826	24.3269	29.4108	40.0048	22.0058	10.6121	3.69508	4.95028	9.89718	8.7524	8.03802	11.4307	14.9164	11.4865	9.97741	9.14117
Cre02.g074700.v5.5	12.7067	17.8113	15.7518	18.6864	12.7757	16.8969	18.3481	20.5045	17.0239	12.7641	10.8757	17.2646	15.2525	9.26765	12.0146	8.81072	8.21528	15.7915	14.7113	14.3984	11.6765	12.6021	11.9765	70.9878	67.9859	54.1351	60.1907	26.5653	28.7285	17.2978	20.6151	20.6347	24.5686	21.4638	32.1002	22.5117	15.3457	13.109
Cre02.g074720.v5.5	0.757633	1.25663	1.17766	0.796392	0.907473	1.07255	0.586004	0.01	0.77331	2.00767	1.28613	0.0479934	0.695169	1.60153	2.20303	1.00016	0.826331	0.690318	0.372908	0.323685	0.673134	1.853	4.78099	0.192745	0.411375	0.668542	0.272254	3.37892	0.232417	0.15697	0.138628	0.127804	0.199185	0.147116	0.427375	0.367858	1.40677	0.960681
Cre02.g074737.v5.5	2.61213	3.61328	7.25676	3.19091	1.17091	2.88657	1.87608	1.28462	3.00191	1.58962	1.93243	2.32221	2.84405	3.03441	1.36189	1.80608	1.7136	3.06858	2.49834	2.55198	2.93132	1.11538	2.64994	5.47298	5.22973	6.05268	7.21085	2.65976	3.46067	5.25913	2.70359	4.96411	3.4192	4.94397	8.65148	4.49889	6.41628	5.90723
Cre02.g074758.v5.5	1.88104	2.79839	2.50561	1.96617	2.27467	2.02489	1.75393	2.17488	2.12316	2.28196	2.43243	1.33164	1.73703	0.848828	0.868466	1.51367	1.41371	1.60971	1.46187	1.95317	1.55514	1.99042	2.07024	1.01502	1.3082	1.5388	2.25071	2.5394	0.349567	1.04588	0.670339	0.653739	0.227159	0.391822	0.214569	0.534669	2.91676	3.21384
Cre02.g074800.v5.5	1.67542	3.20145	3.62723	3.26908	1.98159	2.70626	2.37722	3.14675	2.59582	0.484929	1.43737	2.78306	2.95527	2.49905	1.78726	0.747734	1.18855	1.84595	1.86907	2.00403	1.66071	0.217076	0.210855	0.29583	0.1839	0.137611	1.2757	0.487933	5.02239	4.82387	1.7138	3.01301	0.560597	2.54301	0.859123	2.00984	0.110698	0.1117
Cre02.g074850.v5.5	3.5286	4.26288	5.02168	3.58361	2.24645	3.5314	4.80064	3.11416	3.91672	3.23506	2.76429	2.88826	3.06406	3.91968	2.76854	2.96043	3.74091	3.78807	3.27418	4.24177	4.00785	4.62204	5.89024	0.493594	0.686266	0.852945	0.514591	1.76426	4.37804	1.98369	0.78114	1.83442	0.744997	2.06453	2.2668	2.57855	0.633726	0.437185
Cre02.g074900.v5.5	5.77744	6.18175	6.47847	6.9098	6.91945	6.01858	11.7494	7.61655	5.98722	4.25243	5.80392	11.0739	9.60216	11.3343	10.424	15.2194	12.9184	8.95727	8.42835	9.7554	8.53751	5.14231	3.60299	3.90196	4.21331	3.65474	7.07186	6.31801	6.15866	5.69065	8.05385	5.66329	4.55693	6.31576	5.87104	6.81605	8.12297	8.31956
Cre02.g074950.v5.5	3.60558	2.86397	2.90133	2.8067	4.06407	4.01779	2.73454	4.49158	4.52323	5.85231	4.20115	3.61181	4.25518	5.96711	2.94657	3.82007	4.14888	4.34606	3.5361	3.44324	4.40534	5.47015	6.52469	4.03789	3.14524	3.98168	5.82392	6.66547	3.80974	4.43449	3.05396	4.55842	4.62848	4.02498	2.4785	5.02592	2.98096	2.79111
Cre02.g075000.v5.5	72.4451	50.6337	44.8044	65.4101	43.5712	58.472	51.5887	53.2902	64.2379	50.5464	58.7627	40.1915	42.9219	44.3961	29.2367	45.812	38.4895	47.9169	53.984	58.6548	64.8274	65.0406	88.1443	25.1492	27.1284	22.2363	12.5953	29.8142	144.264	60.6823	58.7167	72.1399	103.932	56.0973	76.3063	90.9753	36.4074	38.1134
Cre02.g075050.v5.5	30.7656	43.1212	41.9701	36.0658	27.337	35.1169	34.2264	31.8115	35.3056	18.7891	31.7171	27.4963	29.9502	27.4623	25.3039	20.3757	20.2835	22.0998	24.3931	31.1909	23.8394	14.0066	17.4598	41.9886	30.4551	34.4115	21.0332	20.9175	34.2951	63.8008	26.5757	64.7608	42.3786	68.8736	30.2654	54.5735	55.6232	58.3693
Cre02.g075100.v5.5	15.5578	28.7398	28.3571	15.3044	27.579	29.3545	22.606	10.3609	25.413	24.31	18.7093	11.3494	10.6901	10.0346	14.5714	10.5086	9.16327	8.69532	11.3334	18.0216	10.3763	18.0605	41.0246	33.6026	28.4741	28.3989	20.1157	38.9459	3.56859	3.46766	2.47875	3.65379	4.49379	2.35143	3.00753	3.73412	4.8077	4.23815
Cre02.g075150.v5.5	4.57748	6.21446	5.89733	5.34552	5.3561	5.026	5.04971	6.18095	5.66759	5.17295	5.43073	5.56597	6.53642	8.06788	7.03404	5.81764	5.19311	5.40594	6.84853	5.2371	5.63784	5.95025	6.05301	9.64416	10.3125	9.10252	12.612	6.71281	4.84814	6.9055	4.88253	6.17121	6.35465	5.19451	5.27454	7.2299	16.9397	17.5378
Cre02.g075250.v5.5	6.99287	7.77031	6.60839	6.2142	6.63561	5.65231	4.9916	4.64163	5.70023	7.73882	7.57406	4.38083	5.29926	3.81973	6.46208	6.8939	7.69097	5.40536	6.27144	7.34784	5.72316	6.40687	6.65928	6.42028	5.81423	7.67777	7.41579	5.92472	5.11039	3.2601	2.30074	2.56695	2.51193	2.36981	2.04126	2.30391	3.15284	3.1045
Cre02.g075301.v5.5	2.7875	3.00251	3.04447	1.88571	3.86771	2.49341	1.80381	1.53568	2.41996	4.87479	2.71034	1.36367	1.81598	1.6837	1.86356	2.54041	2.51568	1.91692	1.30409	1.04844	1.91263	3.77596	3.81789	1.16378	1.16887	1.04479	0.902526	3.57855	0.239506	0.0806813	0.01	0.150766	0.0628317	0.112487	0.280459	0.18657	0.715893	0.466028
Cre02.g075350.v5.5	9.85427	9.99727	10.6717	12.3763	5.75889	7.90643	6.0689	9.76794	6.98549	6.09659	7.13528	6.12097	4.3873	6.14521	5.15089	4.04192	3.86232	5.78811	6.7192	6.77714	4.90819	6.78883	5.84607	15.3386	13.5979	9.06173	1.50814	1.30135	2.16361	3.94078	1.79533	3.06929	5.8951	5.70415	7.21683	5.94689	8.09405	6.25816
Cre02.g075400.v5.5	74.7315	89.9574	63.0217	91.7819	107.503	96.4465	72.7379	91.0197	87.0913	27.8287	54.2138	72.996	86.5961	64.7793	60.6036	68.2883	75.5751	82.4129	70.5052	84.383	61.0631	52.3773	37.6208	54.9761	57.4191	57.1118	41.6075	25.7806	35.9165	30.9627	53.5083	28.0625	41.0638	32.6635	27.3426	46.1211	11.6371	9.75311
Cre02.g075500.v5.5	29.4066	31.516	30.6695	27.7697	27.9823	31.5491	27.8744	21.802	30.3408	26.7109	27.1498	29.9753	28.1728	23.2575	26.25	30.7097	32.0219	27.3534	24.6234	26.6763	29.5813	34.8979	35.0116	26.4223	27.2712	29.7566	34.8399	19.9728	15.0302	15.0639	18.8844	17.5495	17.5063	21.1138	25.5578	17.5858	12.2956	12.7601
Cre02.g075550.v5.5	2.82766	2.58662	3.01827	4.13434	2.93531	2.62823	1.98073	2.58993	3.04218	3.05022	3.77493	1.86862	2.01496	2.18724	2.62916	1.57943	1.69712	1.86084	2.88665	3.1641	1.51203	1.84991	2.6392	8.86111	6.50533	8.95061	10.1658	3.60651	2.39036	5.60261	3.69714	4.38	2.41071	3.92249	1.82706	3.34929	6.90444	6.1472
Cre02.g075650.v5.5	19.1778	21.9554	22.483	25.587	18.7783	20.2666	31.8784	27.189	16.6695	23.8108	20.3107	19.3025	17.4277	16.2962	13.6385	20.477	21.1791	23.1776	18.3096	18.3262	22.3861	22.6929	18.8699	30.3634	32.047	20.1078	16.0966	16.9903	10.5807	11.4229	8.35159	9.95134	10.4503	10.8197	6.73016	10.6059	14.8719	15.3113
Cre02.g075700.v5.5	2959.18	2365.32	2776.21	2849.26	3036.75	3341.28	3027.57	3121.47	2868.94	1882.29	2712.55	3099.9	3303.33	3926.08	3493.65	3711.21	3894.51	4089.18	3961.13	3281.85	5728.61	2120.86	2614.08	3602.16	5139.35	3216.49	6934.9	2833.15	3976.37	3583.6	6256.01	3914.38	3297.67	3993.2	3013.28	4204.85	3582.95	3501.96
Cre02.g075800.v5.5	34.41	36.432	34.8237	37.8334	34.3049	36.303	36.0827	24.4659	29.755	39.1125	38.6094	26.4449	31.0079	26.5571	26.9031	42.7345	31.6411	33.0304	28.9278	32.4565	31.5356	48.9399	41.8069	29.5778	25.7252	19.5268	23.509	39.2011	9.14036	9.3321	5.91818	8.39022	8.15838	8.14592	5.74445	8.00105	16.0713	17.6304
Cre02.g075850.v5.5	7.70271	6.4168	8.72577	8.77205	6.63992	6.04115	6.53701	6.87444	6.65951	6.82804	5.59013	6.89113	6.59081	7.21998	5.06063	5.18631	6.23434	5.14653	7.54847	5.65349	6.19575	5.21302	7.11713	10.0844	10.1362	11.2426	7.81839	12.5672	5.53594	6.03257	4.97822	5.67058	4.29174	5.39078	7.0996	5.81181	14.8663	13.7135
Cre02.g075900.v5.5	23.9155	20.5954	19.3518	17.0833	25.3454	23.4671	22.6673	20.3536	22.6401	24.9322	19.0795	19.7934	24.0028	23.4613	22.886	25.0719	26.5113	23.7269	24.6753	22.4749	27.2528	24.5463	22.8239	20.1542	17.579	18.4751	20.2253	18.797	26.2485	25.8957	33.004	26.0446	33.0663	28.0154	31.8962	30.8702	0.0865217	0.289663
Cre02.g075950.v5.5	2.65824	3.73479	2.37117	2.61558	3.76661	3.7113	3.12511	2.24177	3.06495	1.68823	2.1193	2.24614	2.76555	2.84034	2.21118	2.54083	2.25592	2.14274	2.04664	2.56028	2.02399	1.27821	1.56862	1.51027	1.71074	1.28187	1.50305	0.975759	1.03519	0.700791	1.39369	0.851725	0.783379	0.580551	1.56906	0.835743	2.42376	2.38835
Cre02.g076000.v5.5	5.13205	6.36632	7.14773	6.15982	4.29695	5.62879	5.97284	4.66091	6.11586	6.00068	5.20813	4.27255	5.70792	3.58237	3.03206	4.06177	3.84128	4.2052	3.92729	2.98351	4.86754	4.52961	3.4798	9.55506	7.17106	6.65525	8.95397	5.50863	3.48993	2.47752	4.7334	3.16672	3.28213	2.63894	2.87563	2.47238	2.83416	2.64319
Cre02.g076050.v5.5	3.24021	3.881	3.23986	2.68021	2.55879	3.04309	3.15526	2.33509	3.18662	3.62321	3.57532	2.76655	2.40941	2.98263	3.32123	4.12475	3.35206	2.24759	3.46364	2.34502	1.96308	3.27513	3.03768	5.93336	5.70808	5.14787	3.28118	2.38886	0.919195	0.918057	1.34221	0.831925	1.36314	0.926635	1.69226	0.929675	1.46099	1.36666
Cre02.g076100.v5.5	2.25538	2.16694	2.3659	2.30371	1.56674	1.46503	1.94301	0.924309	1.66361	2.53099	1.84133	2.05899	1.76845	1.04236	2.17429	1.45723	1.55733	1.60062	1.47172	1.75756	1.05581	2.38155	1.53451	5.114	6.54165	4.96843	6.58033	4.65273	0.646859	0.385445	0.476669	0.340822	0.382589	0.570343	0.795711	0.688855	1.65595	1.79988
Cre02.g076150.v5.5	10.8353	9.37319	7.56595	12.1309	14.9477	11.9322	12.7381	23.1597	11.4656	9.16195	10.0366	21.6967	24.9984	20.263	19.3644	33.742	25.6216	23.5344	16.7573	16.3816	18.4759	14.8765	6.77666	20.4872	22.9206	17.3683	29.8815	13.7662	12.3314	5.52538	9.34838	6.65614	6.12996	6.5326	8.48353	7.7866	7.53521	8.06504
Cre02.g076250.v5.5	192.84	213.574	162.983	223.602	241.652	305.011	247.963	209.084	252.382	189.361	209.603	307.73	353.176	287.186	350.615	310.25	294.663	300.917	292.095	285.823	372.094	114.014	134.517	142.827	158.651	109.968	258.259	166.972	389.131	320.404	443.7	252.463	268.151	204.813	180.419	204.143	609.567	577.683
Cre02.g076300.v5.5	1.36927	1.38036	2.17724	2.60175	1.50263	3.41174	0.533867	5.74447	3.68289	1.8378	3.66929	4.22046	4.60661	18.7065	9.44892	1.77003	1.90195	2.78056	8.26081	2.37262	4.81236	1.13081	5.0029	4.01099	3.41322	5.45301	3.04617	1.03107	1.86202	37.6836	11.6032	42.4054	31.5382	26.9278	10.592	32.0938	55.093	48.9303
Cre02.g076350.v5.5	72.8613	76.5625	73.8991	74.8389	77.9786	80.0511	80.2283	81.3192	77.3507	74.6394	84.5039	90.2295	99.6823	101.154	88.8231	85.6041	84.7691	86.7339	98.4775	86.2336	93.839	57.4824	58.1428	148.968	127.403	139.827	119.226	57.7133	66.6011	133.773	155.62	138.063	100.309	112.224	43.0219	86.9556	124.943	119.456
Cre02.g076400.v5.5	14.0737	11.4289	13.9308	13.2282	11.3049	12.4387	11.552	9.75415	11.5062	9.4971	8.56569	5.70289	7.2856	9.20827	8.21885	10.4556	8.23049	9.74335	11.1328	9.49052	10.0628	8.28655	9.88169	15.2842	17.0773	19.7501	11.7415	13.1886	11.1372	12.2197	10.4351	11.7973	13.0414	13.602	10.7541	11.2045	13.5196	13.6055
Cre02.g076466.v5.5	66.8778	84.2366	114.419	147.054	44.8885	100.88	196.783	49.7698	105.423	83.4969	63.3886	96.4843	98.8711	54.8146	93.0548	121.89	107.132	137.816	119.86	146.006	111.575	199.49	182.677	159.422	131.395	78.0037	275.625	184.856	44.9128	75.4431	43.8274	78.789	68.0884	93.9839	71.3706	46.6802	22.2229	18.2129
Cre02.g076500.v5.5	8.90105	7.23459	8.76683	8.28266	9.02543	7.85812	8.15096	9.38471	7.84062	8.04911	9.54098	10.4977	8.56841	9.72296	6.28818	9.84473	8.71682	10.218	9.10646	8.82451	11.4007	8.57606	7.41452	4.29743	6.42208	5.74345	6.23716	3.90395	3.41293	2.17951	4.40289	2.37325	3.48814	2.48164	3.35812	3.40389	6.11592	4.98462
Cre02.g076550.v5.5	1.76814	0.869313	1.09463	0.686562	1.38411	1.05476	0.562091	1.38884	0.997916	0.49019	0.703639	0.668361	0.702671	1.14701	0.376386	0.361773	0.484387	1.4046	0.813213	0.67613	1.10481	0.33513	0.862561	2.51642	3.31455	3.36672	3.52071	2.56671	0.804837	1.10754	0.358741	0.877878	0.922432	0.725894	0.63157	1.10012	2.06763	2.72691
Cre02.g076600.v5.5	11.0515	13.8799	15.7292	11.6501	9.79241	13.7682	6.46333	10.4319	10.8921	11.3473	12.1074	10.0436	10.0241	7.93955	8.57618	8.74405	6.05638	8.54333	6.76063	12.9418	8.88966	8.93674	9.74552	98.9141	80.0709	80.3148	70.5617	24.6743	9.82762	6.30116	6.61834	3.07453	4.39339	5.9065	7.13596	6.04763	6.10001	5.23641
Cre02.g076625.v5.5	7.76803	8.84992	15.8516	8.06186	2.63803	8.29982	3.93517	5.18144	8.10527	9.71966	6.96053	2.82003	3.57845	10.1632	6.59978	2.98057	3.4225	5.67674	6.20089	3.06311	6.43247	7.60596	15.0754	19.5662	15.984	19.6154	45.4376	11.0194	3.09202	6.96546	1.0099	4.20356	3.71636	4.25264	3.90941	4.35177	9.87637	11.6303
Cre02.g076650.v5.5	13.8338	16.7338	18.3781	12.8312	15.179	9.53368	16.9628	15.0117	11.6252	15.9939	10.4004	11.894	12.9496	17.6684	10.9828	23.0363	19.0566	17.7724	13.9709	15.2147	10.8039	21.4089	17.1792	55.264	41.9231	58.9883	11.7201	9.25639	13.3884	3.34293	3.71659	3.88222	4.19189	9.27826	10.6126	8.28437	9.56724	9.20696
Cre02.g076663.v5.5	3.05655	3.45106	5.71065	4.90077	2.91908	3.22166	7.11268	4.91325	3.41997	3.44602	4.72172	4.12802	3.81169	1.81428	6.24451	13.7336	4.08737	5.13601	2.34692	6.19108	4.23641	11.5442	10.6198	7.58158	8.38842	4.62964	4.76099	6.05923	2.80598	0.16278	0.513389	0.296818	0.141933	0.686385	0.481415	0.404784	0.26421	0.294847
Cre02.g076700.v5.5	4.85984	5.65689	4.85809	4.88309	6.29123	6.21463	4.4349	4.68363	6.80478	5.0225	4.24264	5.04971	7.21028	4.00648	3.40276	5.28507	4.10393	4.54815	4.36895	5.57305	4.45751	4.4345	4.34547	1.54818	1.93717	1.46338	2.47057	1.44646	2.17435	2.23479	4.65284	2.8775	3.18628	2.15733	2.30302	2.01143	2.24012	1.77577
Cre02.g076750.v5.5	4.75762	3.92109	4.65645	6.82966	3.21767	3.95724	3.54644	3.89958	4.09097	4.36829	4.93149	1.09821	2.53805	3.50622	2.83931	4.32978	2.68308	2.73632	5.00274	3.48298	3.74666	6.94532	4.98593	7.68852	6.25855	7.00841	15.884	9.84092	4.3664	6.68519	3.23121	5.08925	4.40872	4.26583	3.9718	3.80291	6.34946	6.78143
Cre02.g076800.v5.5	14.0129	16.2186	14.978	13.7302	12.0015	11.658	13.0256	19.678	12.4984	14.2385	11.0356	7.75431	7.49308	11.9428	11.4795	7.43217	9.86116	12.5097	12.2174	11.4	9.36351	11.7029	11.0013	27.5025	26.7122	23.9448	18.0902	16.4753	8.1831	5.69492	8.94136	7.28197	9.64742	11.3753	8.58508	10.2031	9.15329	7.6274
Cre02.g076850.v5.5	5.81327	4.49474	5.50973	7.3064	7.09622	7.81784	7.73185	10.857	5.93579	10.4935	9.56232	5.23052	5.74754	6.74499	9.83183	7.7678	7.64574	8.86826	8.9813	7.01329	7.88008	12.4726	12.4029	5.38505	5.08365	6.18247	4.10714	6.24163	5.02123	5.29264	4.22591	6.24439	4.87566	4.11955	4.74584	6.02784	8.02824	7.46597
Cre02.g076900.v5.5	29.4784	30.9563	25.4357	27.8939	26.8594	31.2247	24.6182	23.2136	33.6999	20.1248	21.5106	25.2679	25.831	27.9741	27.8192	23.5657	20.5274	27.2993	27.6577	29.5426	21.603	19.5601	24.323	34.7184	34.8569	31.8124	40.5243	21.5134	57.9799	50.2248	55.6461	41.5875	43.9666	31.2	35.5863	42.8539	48.9903	44.7568
Cre02.g076950.v5.5	7.98246	11.6764	13.0031	11.6914	6.47139	10.4209	12.5316	13.2461	12.3617	12.1853	7.29783	10.6747	8.70134	7.98674	10.7623	4.29282	3.8316	13.1476	11.4907	11.5242	7.90802	13.1727	13.2723	28.1596	26.3964	32.8824	6.7727	8.14999	8.91977	10.3276	7.00381	14.4332	15.0852	17.2402	35.5291	18.1009	11.6485	13.6387
Cre02.g076987.v5.5	8.95919	14.0646	12.9227	11.6875	8.3361	8.99591	23.0008	22.3714	20.4332	4.41774	6.32005	20.365	18.4279	13.4001	11.6085	4.70947	6.32016	17.4716	13.4578	26.5541	4.76051	6.93549	2.25662	21.5988	17.1445	30.6324	1.02448	3.95721	2.84213	1.27011	2.02846	1.11167	1.32637	3.12969	3.15552	5.09159	0.857484	0.630163
Cre02.g077061.v5.5	1.82414	1.15651	2.15273	1.16845	0.769271	1.09081	1.74002	0.132161	1.4259	1.95482	2.10715	0.915398	0.361924	0.469948	1.48042	1.64528	1.29901	1.19701	1.5572	0.911794	1.97522	1.94977	1.49003	2.3566	2.65568	2.74652	3.19566	2.31356	0.394698	0.575247	0.804133	0.676601	0.960144	0.571958	0.812749	0.85504	1.47864	1.58135
Cre02.g077100.v5.5	51.609	50.3892	55.0901	51.917	28.2202	46.3933	58.1635	51.5663	59.9697	41.8573	45.5029	61.7879	68.3112	62.2265	51.8483	38.7743	38.3155	50.4192	63.7014	50.7015	55.179	31.3563	34.4169	52.3451	47.5614	39.9493	44.4982	36.9158	40.4331	52.0285	26.0218	44.4745	37.6883	34.6906	29.1289	41.455	52.3752	48.2835
Cre02.g077150.v5.5	8.16009	4.21194	4.39791	5.63949	6.87751	7.67134	8.21238	5.41663	6.74261	7.52236	8.01611	8.40512	8.14996	7.8871	8.5698	11.6932	15.8164	8.7182	7.85655	9.05272	7.13522	13.7773	10.2456	10.998	8.797	9.99177	4.02319	10.7054	5.19868	3.9949	9.81283	4.24212	4.67198	3.71458	3.58651	3.75081	5.52944	5.92378
Cre02.g077200.v5.5	3.6059	2.83552	2.58347	1.98627	3.48202	2.91996	1.56594	3.62917	2.88704	2.95448	2.54459	2.62419	2.51699	1.79746	2.06893	2.81283	2.03843	1.69323	1.60973	2.48694	1.88871	2.0603	2.76523	4.2641	2.66367	4.22088	3.13416	3.93398	1.9634	1.42887	2.48668	2.48604	1.7946	1.80092	1.3734	1.44053	2.49232	2.57904
Cre02.g077250.v5.5	1.48648	0.886277	2.03123	1.54227	1.26446	1.02328	0.518981	2.45709	1.03285	1.04743	1.13904	0.544055	0.810292	0.748895	1.75149	0.837452	1.53683	0.967072	1.21941	0.509114	0.965757	0.835454	1.0793	3.61885	2.99039	3.26829	0.0964466	0.522323	0.346691	0.741259	0.47856	0.482364	0.693363	0.439216	0.665093	0.472623	1.40579	1.5439
Cre02.g077300.v5.5	133.343	121.251	112.666	115.25	154.997	99.9056	100.402	142.835	93.4896	64.1147	134.804	107.005	113.624	116.037	86.8489	80.018	75.6227	85.5949	89.5428	108.414	106.64	41.585	43.6612	154.104	143.149	157.365	112.464	131.97	222.545	353.454	244.655	275.557	147.266	224.61	46.6661	183.43	372.307	375.915
Cre02.g077350.v5.5	19.0496	18.0473	26.1706	17.6736	14.6038	17.307	16.5944	14.6638	17.1688	14.8871	17.7328	15.2752	14.5638	12.4647	13.6087	12.1457	11.1424	12.5748	13.5654	15.8492	13.7046	12.1557	15.8042	115.987	97.5994	99.8021	146.878	37.4448	24.4605	30.4758	32.7431	34.9007	24.9158	28.2549	15.683	26.1009	34.3329	30.3735
Cre02.g077401.v5.5	14.2541	14.5909	13.4383	13.0856	8.94647	12.1344	9.9879	9.72896	11.5459	13.1686	11.6498	11.5123	12.0818	8.99065	7.96759	10.1057	11.5915	9.96012	10.4833	11.9148	11.159	10.2253	11.0374	14.3877	12.8178	13.3812	19.3183	10.1844	7.80077	8.76768	6.69358	7.97943	9.13596	8.31006	4.57447	8.08032	12.9737	13.2642
Cre02.g077451.v5.5	4.3884	4.16871	4.51027	4.57874	6.7748	4.63581	5.25306	5.3335	4.18665	5.09206	4.71809	4.20074	4.5245	5.19483	4.83796	5.03244	3.9601	4.78607	4.59688	5.22463	3.50907	5.56529	4.32887	1.51958	2.11274	1.41986	2.04421	4.30969	2.2292	2.19561	2.2929	2.60343	2.76227	2.08855	1.73666	2.20962	2.12831	2.51082
Cre02.g077500.v5.5	29.1982	30.3679	24.2762	44.1869	30.8415	34.9501	29.1796	37.3109	31.2411	49.2396	44.5115	50.4098	46.4934	46.7698	39.0505	55.6424	45.185	45.8187	45.3833	33.7978	50.6972	36.0596	27.3713	25.2003	25.9252	17.5465	27.7197	27.6414	10.3821	8.83216	8.03903	8.30211	10.8752	8.19442	6.5264	8.21542	10.519	10.0011
Cre02.g077550.v5.5	59.9003	76.0823	82.8809	69.7502	73.5758	68.9784	91.0274	137.386	77.298	40.8939	40.385	82.1738	77.4292	83.8409	58.1133	63.1933	65.9826	108.069	78.8443	100.283	58.5409	52.4758	40.8863	32.5521	34.4996	102.027	13.5801	20.556	65.2081	87.0324	73.2416	101.122	76.6721	85.5589	76.2351	72.32	17.3139	14.9493
Cre02.g077600.v5.5	3.97964	3.57998	4.0211	5.14844	3.94686	4.42276	4.78678	3.59001	3.54144	3.03703	3.55052	4.6174	4.94378	3.51257	5.03315	4.21225	3.3149	4.55202	3.85568	3.43635	3.79342	3.40672	4.02765	1.88985	2.75688	1.5846	3.47849	2.26902	2.39436	3.05446	3.60359	4.13321	4.29099	2.79501	4.10735	3.92331	3.0142	2.97113
Cre02.g077650.v5.5	20.5043	15.1703	14.9125	12.5934	14.1366	15.8949	14.5789	16.5211	18.7979	15.5465	17.8617	22.9371	14.1196	21.6912	24.8234	22.1279	25.2183	15.8554	18.2116	17.2262	20.8336	14.6558	14.5898	14.2339	12.7539	13.3977	5.28194	11.5396	17.6772	12.8801	18.9612	18.3837	17.6052	17.7322	15.6819	15.2808	13.7733	16.1141
Cre02.g077700.v5.5	3.06791	2.89132	2.82422	2.33152	3.70432	2.57313	2.98623	3.24442	2.52326	2.2983	2.04002	3.99576	3.64381	3.28796	3.48052	4.78632	3.97367	2.97312	3.32604	2.78196	2.53171	2.65253	2.53885	2.71014	2.76277	2.80608	2.33827	2.14459	1.23181	0.657811	1.49036	0.8237	0.937739	0.936377	1.35833	0.96192	3.21998	3.73943
Cre02.g077750.v5.5	9.02155	6.11808	7.48852	7.30022	2.4923	4.05594	6.89001	3.96792	6.84897	21.8831	6.76635	5.8373	7.89424	4.90116	4.57068	5.39965	3.86828	6.49671	7.47403	7.21818	3.74543	28.9805	33.0104	90.2229	83.9434	42.1248	3.09116	7.11041	1.43889	0.131722	8.05284	1.06774	54.8553	6.89714	75.122	13.3996	97.2959	95.352
Cre02.g077800.v5.5	289.449	290.591	362.722	297.426	203.379	250.812	299.993	375.047	295.322	268.487	289.449	320.379	288.916	341.475	263.305	233.451	244.702	306.891	376.667	290.281	293.048	197.197	224.38	167.77	144.435	212.346	194.087	111.064	511.939	683.148	407.247	619.495	324.945	455.14	202.601	490.745	912.079	872.444
Cre02.g077850.v5.5	114.971	150.282	117.23	141.997	76.0402	145.862	119.847	210.267	168.277	119.603	116.124	146.957	135.473	131.719	117.744	77.9674	88.9353	203.55	186.393	155.144	177.442	119.029	111.493	99.0234	93.3139	151.91	7.64761	37.1761	201.833	402.094	182.921	385.502	368.301	273.624	130.117	290.889	255.619	253.56
Cre02.g077900.v5.5	1.91345	2.03512	2.05417	1.31275	1.87595	1.81555	1.78147	1.57002	2.00143	1.94199	2.02011	1.55629	1.00893	1.65536	1.55418	1.47419	1.72253	1.43083	1.43015	1.6453	1.53476	1.94601	1.83342	1.35745	1.74083	2.24574	1.71046	2.68935	0.848551	0.696364	0.805002	0.836209	0.735331	0.819234	0.64142	1.13534	2.36177	2.53591
Cre02.g077951.v5.5	1.53445	1.22405	1.21331	0.784035	1.28815	1.29756	1.0302	1.04148	1.08024	1.37897	1.41341	1.31308	1.13974	1.18801	1.1493	1.62372	1.56075	1.33618	1.2314	1.47627	1.21365	1.25988	1.94775	0.391644	0.740289	0.648579	0.488253	0.815769	0.716226	0.618104	0.667171	0.743718	0.639258	0.684845	0.702943	0.802787	0.807632	0.893234
Cre02.g078000.v5.5	3.22247	5.74669	5.09416	5.51636	2.94062	4.37263	3.38016	3.79926	4.32965	6.05515	4.00227	2.44389	3.84089	4.00347	4.12604	2.24482	1.61661	3.36506	3.1427	3.08676	2.72657	4.37562	5.01471	5.57661	4.51965	5.11929	3.99097	8.53175	0.586355	0.903096	0.413584	0.766648	1.80681	0.839401	1.18314	1.15551	2.64057	2.18747
Cre02.g078050.v5.5	0.965243	1.26808	1.40826	1.83352	0.906055	1.13386	0.885007	2.61877	1.28704	1.40853	1.11039	0.972462	0.794157	1.77774	1.31561	0.897132	1.45071	1.29367	1.50109	1.16347	1.31649	1.68191	2.00686	0.942408	1.03505	0.998275	1.74285	2.00248	1.1017	0.955174	0.658864	1.06727	0.771758	1.06138	1.32917	0.848635	1.54273	1.61014
Cre02.g078100.v5.5	8.58217	11.508	13.1163	9.96862	6.04007	8.77716	8.12194	7.11152	8.28502	6.96838	9.02469	5.81882	6.48357	8.59615	6.86684	3.42598	3.91456	5.11518	5.90059	6.87003	6.01738	5.57012	5.87514	84.2424	68.0633	79.8359	98.371	26.4861	3.28739	11.4898	5.70743	8.17868	5.53219	6.84949	3.16395	7.40634	27.8041	27.4064
Cre02.g078200.v5.5	15.9222	21.6794	19.1703	21.1246	23.2753	19.7508	29.8377	28.5677	20.6259	26.6886	22.3017	30.4044	29.9069	23.9224	32.3065	41.2013	31.4381	26.2392	22.5804	21.859	25.5849	35.1804	23.5014	18.1911	17.1907	19.7652	30.8966	32.8523	4.16998	3.90553	4.95612	3.23016	3.34349	3.05971	2.22318	3.9848	6.61322	7.38783
Cre02.g078226.v5.5	23.8738	24.0587	29.1401	27.3211	19.2875	23.3785	26.5415	18.3509	24.2337	16.6113	14.4331	21.3534	31.5332	21.3979	26.3178	25.0577	22.8779	26.7737	27.587	27.232	22.3952	18.1246	16.8448	63.2977	55.1813	59.3437	48.3817	18.1236	31.6457	22.656	13.8248	22.5351	15.9864	20.9587	20.7165	17.7626	22.47	19.8062
Cre02.g078300.v5.5	24.3634	27.0964	33.7377	49.3437	24.9653	42.8384	26.1597	60.9833	28.8741	68.5058	41.7668	32.8936	35.0455	15.4591	42.3324	28.9832	31.7182	33.4425	36.1295	25.1801	36.4732	80.4625	73.277	72.939	76.0224	31.5479	23.502	47.2887	5.11605	5.00332	3.26201	4.81147	4.3248	4.50142	5.95058	4.74339	274.35	264.167
Cre02.g078316.v5.5	1.81759	2.06696	2.31101	1.89933	2.06714	2.12137	0.998266	3.0985	1.81888	3.03862	2.53644	0.803425	1.46557	1.56454	2.46429	1.02167	1.27906	1.83485	1.71688	1.38065	2.1302	2.56245	4.66496	1.0829	1.63013	1.60972	1.70647	2.84577	0.803325	0.843573	0.260404	0.787809	0.380803	0.598875	0.723273	0.519468	2.21009	2.22456
Cre02.g078450.v5.5	9.69353	9.42319	8.45626	9.38897	9.56792	9.73746	7.59766	7.40711	8.71519	6.4595	7.91687	8.3975	7.48059	8.64239	9.40503	8.87846	8.3556	8.46619	8.24233	8.83803	7.33566	6.37506	6.43845	2.93799	3.77098	2.37775	4.32476	3.45869	2.78172	2.44636	3.33739	2.76418	3.57559	1.8801	5.02531	2.53544	3.28147	2.70953
Cre02.g078500.v5.5	14.6418	7.88029	9.15998	12.4383	12.9563	13.123	14.1974	12.0792	13.1931	13.6266	10.2465	15.8812	15.4424	20.5032	17.1123	37.3305	33.4872	23.3529	20.3304	12.715	22.7388	34.1717	20.2058	8.28606	9.57907	5.97228	8.37551	13.2297	5.58271	4.41376	4.2664	2.47719	1.75824	3.21756	7.32001	3.32614	3.25443	2.71692
Cre02.g078507.v5.5	11.2718	6.31599	6.67583	8.09043	8.50974	8.00044	5.75142	9.79617	6.45135	6.56083	8.45917	9.62615	5.65175	9.63668	8.1807	7.51967	8.36043	7.1113	8.96643	7.91671	10.0601	7.20357	7.0815	6.24448	6.3008	4.50622	2.65955	7.80176	43.5206	42.7597	50.6869	35.849	50.394	26.656	43.281	37.3475	32.5677	28.0134
Cre02.g078550.v5.5	29.1089	29.5435	27.1097	28.8523	27.6589	31.0451	18.6459	25.2677	42.1064	19.9669	19.4655	13.8845	15.1815	19.4716	16.8978	16.3306	19.6458	18.5235	22.8783	24.4089	18.1774	26.471	34.8326	19.0241	24.9871	15.5135	16.148	19.0594	32.3579	36.151	29.6532	40.077	40.188	35.8684	40.8348	25.8342	17.8798	11.8895
Cre02.g078600.v5.5	12.2556	11.0819	10.5488	12.2393	9.20893	12.2414	7.20012	8.87684	14.206	7.41929	8.06291	8.84681	10.8621	7.69394	5.28249	9.68013	10.1661	11.9686	11.812	11.3121	12.4377	8.6214	13.6923	6.95324	8.64357	5.05154	5.4698	8.56787	25.3774	19.7473	16.5631	21.1	22.244	16.6731	21.1238	14.5596	9.78199	8.72065
Cre02.g078650.v5.5	7.33057	5.42546	4.95924	3.27742	6.08371	6.39512	4.48702	7.95215	6.65896	6.57829	5.613	2.72371	3.25976	4.71989	5.20732	3.7418	4.90701	3.0929	3.65572	3.40322	4.45685	5.18072	11.6982	5.45332	6.48781	9.98446	10.1801	17.8812	3.02077	4.23473	2.006	4.08435	3.12501	3.44059	2.22426	2.41541	4.36917	3.5927
Cre02.g078700.v5.5	9.53647	10.6926	7.38654	8.67724	13.1034	11.8502	9.6305	11.3631	10.7636	14.6505	11.7855	8.0818	8.09929	4.36456	6.65443	6.78081	7.56839	7.30018	8.19293	9.54559	9.93328	14.5008	13.0063	8.15249	8.53797	4.87298	7.25381	7.92022	2.89044	3.94104	2.57802	2.15774	2.15796	2.11018	1.14925	1.93378	3.71068	4.07125
Cre02.g078750.v5.5	7.2365	6.54689	5.55248	6.72396	8.81751	8.11014	7.64061	7.55221	7.60805	4.88121	7.34793	11.4432	12.2564	6.69667	10.2802	12.1261	12.027	10.3233	8.91977	8.53296	8.96546	7.94562	6.81499	33.8368	28.3953	28.5222	21.8308	15.7348	3.02541	2.88877	1.74863	2.69797	1.7921	2.80484	1.53292	2.37749	2.54026	3.65543
Cre02.g078777.v5.5	2.63237	3.21293	2.65092	1.73729	2.79331	1.85705	1.64694	3.88783	1.56079	6.84791	3.93736	3.58405	3.14663	2.93211	2.78518	2.22682	2.36379	2.24872	1.74482	1.36458	2.83772	9.23198	6.39846	0.580395	0.990989	0.362353	0.327918	2.25687	0.220061	0.0677996	0.0491114	0.0222696	0.306006	0.0174464	0.101045	0.0405013	0.885169	0.98781
Cre02.g078804.v5.5	44.9872	53.9891	46.1769	57.8692	52.1142	40.6422	42.6945	51.7037	36.1631	41.2448	48.9649	54.6754	52.8324	50.1133	43.7683	68.9135	60.9607	56.803	43.9762	50.9875	42.0611	40.5947	21.5616	74.2376	69.0743	69.2237	63.0949	18.4103	6.15945	3.19734	2.96968	3.09722	5.9571	3.93211	12.706	4.13455	0.459059	0.38934
Cre02.g078831.v5.5	3.39413	4.44097	4.55364	6.2099	5.49055	4.47185	4.2254	4.54658	3.48426	4.49096	4.99353	4.5886	3.82013	3.17123	2.76682	5.25114	3.86725	5.02555	4.17649	2.92184	4.70431	4.33302	3.41225	10.2664	9.10406	8.61462	3.56764	4.59175	2.18821	1.12189	1.32359	1.23028	0.964336	0.981788	7.10701	1.01652	1.65076	1.84218
Cre02.g078858.v5.5	16.7227	18.8422	17.2618	19.8048	26.0555	15.8959	21.8457	26.3348	18.9759	14.155	15.5277	26.88	27.6442	34.3878	27.1912	34.458	31.6114	24.3351	17.9839	21.7863	18.2034	15.489	10.2268	8.94815	9.84858	10.9126	9.99836	7.58336	10.5564	4.51072	9.78597	5.95673	6.66068	5.34904	18.4447	6.43549	5.67812	5.30898
Cre02.g078885.v5.5	5.07144	5.16192	4.67603	6.46006	7.92558	5.64645	7.34858	8.04438	5.52186	6.93334	6.04899	5.47405	4.89331	3.62286	6.06178	7.21957	6.77693	5.37723	5.35831	5.27355	6.67148	9.66563	7.38113	3.61509	3.84453	3.72344	3.33503	7.60358	1.84078	1.54275	2.25125	1.40873	1.10504	1.77049	1.16368	1.58867	3.63431	4.31005
Cre02.g078912.v5.5	2.34063	1.19946	3.0904	1.55355	1.42313	1.32165	0.576373	1.86055	1.403	1.88492	2.32443	0.853618	2.5476	0.441059	1.64993	0.730336	1.11758	0.486102	1.48122	1.22566	1.15862	2.48069	1.93629	1.74174	1.41615	1.35215	0.833125	0.704989	0.293341	0.940859	0.541718	0.653452	1.15946	0.572692	1.12272	0.69359	0.975744	0.725925
Cre02.g078939.v5.5	0.528032	0.64244	0.597134	0.729852	0.510332	0.959578	0.0261546	0.92871	0.568091	0.461882	0.38173	0.689741	0.147127	0.840603	1.59198	0.482915	0.470231	1.14698	0.699036	1.09218	0.50473	0.806986	1.02509	3.83892	3.19254	5.42015	3.48741	1.78502	2.99302	1.01513	3.20027	0.823139	3.00129	1.17317	2.21307	0.960519	0.964303	0.81258
Cre02.g078950.v5.5	2.68256	3.38036	2.79286	2.9966	3.88973	3.50629	2.09487	4.27786	3.47589	2.60033	2.72507	4.07632	4.30072	4.37039	3.43727	4.48408	3.70319	3.35278	2.84507	4.49109	2.25002	2.12308	2.80818	1.39064	0.883649	1.74923	1.22661	1.34654	2.07191	1.55036	1.27318	2.3544	1.41164	1.69316	6.17293	3.1145	2.15157	2.0287
Cre02.g079004.v5.5	23.0114	27.0153	21.9225	33.9902	30.9548	24.8755	34.719	76.9551	27.3063	25.858	25.1628	41.9047	46.0554	51.2823	39.8228	57.2731	48.0043	43.0514	27.5618	29.0871	36.3899	38.4606	24.4989	13.2943	15.3899	12.0176	17.9164	18.3893	13.2288	7.25551	7.58064	8.39151	7.01997	8.84482	16.7217	8.89365	4.98764	4.81719
Cre02.g079100.v5.5	5.52323	7.51064	5.82882	4.65501	6.44958	5.19798	3.96426	3.68688	4.5138	7.25963	5.68236	4.91848	5.1648	1.87494	2.66518	3.54828	3.20245	4.05926	3.15355	5.34231	5.35869	5.93269	5.17811	17.6802	18.0671	20.4167	9.68066	7.68987	2.84011	1.24859	1.01485	1.12261	1.49458	1.0413	0.931188	0.963706	2.50718	2.8691
Cre02.g079150.v5.5	5.6347	4.82429	5.81428	5.42825	4.99761	4.34785	5.16335	5.9062	4.84278	6.00382	6.28891	4.64021	3.36435	4.09354	3.36402	7.57831	5.87067	4.95169	5.03677	4.71943	3.85252	7.50903	5.88616	4.51605	3.74877	6.14803	8.23638	4.68813	0.865468	0.812432	0.874176	0.77256	0.787095	0.864382	0.974514	1.04099	2.6367	2.89036
Cre02.g079200.v5.5	26.0689	28.4234	32.0229	28.6155	30.1668	28.8231	26.2739	26.7518	25.3109	21.6014	25.5112	21.7142	26.5423	21.9142	22.1233	22.9357	29.0223	25.0589	23.2223	23.8384	25.0998	17.7878	24.5411	31.0591	27.2217	25.5186	34.6069	30.0953	19.5965	23.674	24.6279	23.0151	24.2091	25.6839	18.7861	21.644	24.9409	22.3695
Cre02.g079250.v5.5	5.05566	5.59066	4.78991	4.43117	4.5137	5.45601	5.50483	4.21463	4.9159	4.98531	5.04181	3.98129	5.35948	3.32947	4.33828	4.07021	3.38109	3.5949	3.96113	4.73505	3.93262	2.72666	2.78582	2.64454	3.38343	2.5996	2.59354	1.89556	4.50775	2.44252	2.24505	2.30716	3.32686	2.46974	3.46226	2.94646	2.11883	2.02673
Cre02.g079300.v5.5	35.9186	37.7333	40.3214	29.2459	28.0371	30.1177	48.0222	34.613	33.2489	30.8746	20.9629	34.5474	34.7518	29.348	25.7501	29.6083	28.1934	35.1714	30.3535	34.2842	26.4077	33.9335	25.4017	85.6418	71.8817	78.408	70.9566	26.3022	25.3953	21.9263	25.714	25.8801	27.8645	36.585	43.574	33.7897	19.0653	19.0111
Cre02.g079400.v5.5	60.5646	59.8084	56.9457	55.2808	55.4904	45.6753	55.0778	44.3132	49.4233	36.7543	44.2806	48.2437	44.3086	55.5986	44.8289	59.5174	47.5701	47.5662	41.9329	49.8906	43.9504	34.0238	40.493	65.1722	58.8362	69.524	68.5432	43.0017	60.4281	45.1168	30.0399	35.6785	47.1606	36.4918	43.8153	37.9419	66.3796	58.3805
Cre02.g079450.v5.5	6.24529	8.42163	8.69152	10.5833	9.06634	9.21764	6.29859	10.3001	14.6095	2.50664	2.45548	3.35972	3.88073	4.18205	4.76426	4.79706	4.74368	6.08718	4.82291	7.29626	5.1613	4.73773	6.36042	5.37143	10.3267	4.76572	0.987384	2.33316	31.9486	15.0555	53.0312	3.30539	55.2205	7.07611	68.9325	4.95323	3.86649	1.45752
Cre02.g079550.v5.5	50.0581	49.6083	43.41	44.5481	35.3996	35.2814	47.7932	45.8569	40.588	51.4367	34.7882	56.4478	46.9397	39.2054	32.1695	44.7256	43.6808	53.5792	45.0337	48.9728	43.4747	56.7854	32.912	114.921	107.039	78.7652	62.1403	39.2027	24.882	24.6722	28.9452	26.5276	27.068	41.1082	32.5865	38.1663	28.9764	27.8007
Cre02.g079600.v5.5	63.8329	58.2768	49.9937	68.6101	80.0267	77.6499	77.6704	68.1855	78.9546	51.5225	77.4268	111.456	108.658	102.476	112.374	142.327	134.556	95.1534	83.963	108.006	88.7603	50.8409	38.8913	63.801	65.2792	73.1629	107.333	58.58	38.0403	57.0197	114.289	72.7539	57.5102	66.699	39.3569	57.3549	40.2777	38.9805
Cre02.g079650.v5.5	2.62829	2.09402	2.99956	3.36758	2.67554	3.50007	4.54263	5.399	6.62226	0.477934	1.01036	1.64774	1.8595	5.56373	2.24589	2.48673	7.05815	2.13632	1.42719	2.4185	2.49711	2.54866	7.11892	3.43491	4.05037	2.33417	4.88481	5.98801	5.59052	13.6704	14.7787	17.9846	13.1657	32.1148	9.60691	11.3813	1.68611	1.57484
Cre02.g079700.v5.5	17.6047	16.0143	13.9793	16.3896	15.3367	12.7401	14.5075	13.8537	14.2917	7.41376	18.0294	14.0208	13.3664	11.0309	11.5831	6.75766	8.82793	10.0789	9.68882	13.348	11.5909	6.34263	7.53648	27.8528	27.5534	24.9793	25.644	22.7623	22.6199	36.1549	13.837	31.3832	15.267	24.4792	6.04457	16.8051	31.7973	32.7688
Cre02.g079750.v5.5	1.04472	1.1973	1.06184	1.56281	1.30016	1.43008	0.912345	1.13767	1.24532	1.305	1.55886	1.53003	1.54851	1.89872	1.55699	1.4169	1.08207	1.62987	1.59523	1.32141	1.57346	1.30398	1.05507	1.94353	1.64415	1.50139	3.19805	0.825934	0.582883	1.0309	0.748038	0.975396	0.782531	0.776347	0.333105	0.833869	2.56637	2.65632
Cre02.g079800.v5.5	224.241	173.781	146.753	150.76	133.234	155.009	217.746	135.828	177.504	121.257	148.609	262.955	253.493	223.774	252.818	273.422	295.935	195.702	206.214	222.01	205.626	174.373	128.464	170.347	175.06	171.785	113.836	196.787	369.772	351.698	321.518	335.623	293.387	351.862	258.434	272.24	272.246	258.804
Cre02.g079850.v5.5	2.3317	3.43086	2.43556	2.6123	3.73886	2.45268	1.36824	3.14386	2.30044	3.40255	2.50716	2.34506	2.63424	2.87932	2.03568	2.47677	2.24586	2.74045	2.68115	2.69153	1.65027	3.23124	3.15213	1.54231	1.3111	1.06703	0.324452	1.23417	0.719362	0.547759	0.661816	0.584199	1.00596	0.769959	0.77046	0.833574	1.7159	1.66354
Cre02.g080100.v5.5	1.75037	1.37493	1.91726	1.81574	2.12205	1.8276	1.22044	1.22435	1.55326	1.69252	2.12876	1.86229	2.09422	1.81167	2.43325	1.55476	2.07676	2.16681	2.62233	1.95002	2.85545	1.87111	2.18872	1.21482	2.19689	1.56086	1.37273	1.14477	0.523631	0.862355	1.22139	0.880264	0.75869	0.734501	0.789355	0.804833	1.65711	2.0496
Cre02.g080150.v5.5	4.22399	3.01123	3.62876	4.49762	2.55686	3.17198	3.97258	6.61219	4.66648	5.8056	1.50196	4.45708	4.14007	4.54211	1.50566	1.70226	1.28006	6.19435	5.16839	4.23371	1.92779	6.89049	6.20363	16.3993	12.7102	9.74956	0.874733	1.22987	1.03911	0.302685	1.16644	0.668286	2.34721	1.82461	5.25366	2.63995	0.583822	0.482124
Cre02.g080200.v5.5	414.103	381.056	308.849	418.845	426.716	532.763	460.595	519.229	468.588	477.459	474.381	674.873	737.461	666.182	590.402	673.661	616.996	682.455	625.078	586.602	856.554	358.69	270.133	253.654	347.315	166.544	209.116	313.35	723.68	982.62	1292.13	808.165	875.139	768.284	600.397	680.606	1041.82	991.812
Cre02.g080250.v5.5	27.8449	28.057	25.8399	32.6351	28.971	36.8538	29.8611	34.8331	35.2409	30.073	40.1594	39.4476	37.9046	33.1754	32.1395	24.2499	23.0827	32.3467	41.069	38.8944	42.0738	19.8762	17.563	23.8635	21.4856	21.1403	13.8101	27.142	40.3155	94.9237	55.1666	79.0436	50.9354	55.6091	14.6921	48.4815	55.3103	52.5611
Cre02.g080300.v5.5	1.45463	1.43815	1.5992	1.48254	1.75539	0.986776	0.679084	0.99769	1.38893	1.34957	1.22387	1.08559	0.545705	1.37909	1.17267	0.836845	0.966763	0.910426	1.11423	1.30884	1.03957	0.639444	1.65251	1.85668	1.8944	1.38442	1.8262	1.16918	0.829012	0.566809	0.369577	0.563527	0.706468	0.559197	0.945392	0.975961	1.90635	2.13836
Cre02.g080350.v5.5	8.00214	6.66239	7.62454	6.95178	6.36568	5.58981	6.45829	5.50411	5.73948	6.35556	6.00785	4.95934	6.09455	6.7557	4.82051	6.02766	5.68129	4.95237	5.0553	5.04011	4.40689	4.76905	6.35847	9.12864	8.4552	9.21484	14.2161	8.53671	4.62253	2.94903	3.86887	3.54088	4.64734	3.87669	5.92825	4.71325	8.79763	8.17594
Cre02.g080400.v5.5	4.84532	4.2852	3.65883	4.34459	4.19809	3.60242	4.12393	3.0369	3.90968	4.26551	5.30432	6.44078	2.62041	4.27758	3.91374	4.0475	4.17304	3.3277	3.18296	4.58969	2.97446	4.28243	3.95831	3.09138	4.26576	4.72667	3.35663	4.84624	1.08772	0.595592	0.292454	0.737035	1.24347	0.92611	1.25252	0.954768	2.57723	3.03713
Cre02.g080450.v5.5	1.77806	2.37221	1.37497	2.0349	1.85152	1.24453	1.87565	2.10411	1.41678	1.44083	1.41015	2.64937	2.02034	1.41088	0.981257	1.32632	1.46869	1.83081	1.50966	2.69238	1.73279	0.819097	0.393262	0.689122	0.593024	0.731385	0.121128	0.368995	0.492918	0.367409	0.561234	0.403351	0.559143	0.461911	0.645001	0.411978	1.29124	1.40746
Cre02.g080500.v5.5	4.22467	2.42418	2.22271	3.38259	2.65559	3.09075	4.16815	4.67703	4.78109	2.80176	2.43564	5.15235	5.58537	3.71182	6.31468	6.08929	6.79536	6.75286	5.22366	3.71205	5.1919	5.59155	4.597	1.3537	1.69637	1.03128	0.887751	5.74775	6.59906	2.91913	1.73773	4.02564	4.17067	3.1962	4.38495	2.57566	4.15538	4.83118
Cre02.g080600.v5.5	3.08953	4.32278	4.14422	2.95322	3.17555	3.39927	2.84202	5.03401	7.01625	1.34409	1.37705	2.53171	2.24872	2.10788	3.26741	0.902276	1.5953	4.84272	2.44955	4.99062	2.24126	2.61013	2.49706	23.7829	22.792	29.9324	44.1511	8.66332	0.391225	1.1217	0.957205	6.69541	1.03284	7.70582	0.608218	6.17119	3.32282	3.76319
Cre02.g080650.v5.5	12.629	24.8108	27.4398	19.6455	20.9634	25.5547	30.6448	33.9294	36.9561	20.1765	16.0221	19.4143	21.2826	29.8593	20.9629	11.9193	12.6921	27.2781	32.0185	31.6238	20.8738	19.7729	29.3576	39.3048	33.4165	47.5483	34.6463	17.049	23.8754	46.9648	30.0575	44.4936	45.9687	44.3915	26.2307	54.4818	124.073	113.886
Cre02.g080700.v5.5	73.715	135.226	106.795	141.96	132.333	123.587	141.175	139.501	131.384	93.3128	91.1076	128.005	117.147	93.7941	95.5469	101.158	101.334	113.914	105.125	147.926	91.3194	86.9172	74.8143	116.432	104.903	122.28	205.526	73.3484	67.1166	84.3569	115.725	73.7605	81.8104	95.0306	55.0159	84.6862	170.996	154.607
Cre02.g080750.v5.5	10.9634	15.4096	12.8265	11.9276	13.2046	15.5017	11.673	12.6275	13.5885	18.8043	12.7823	9.43745	11.1789	11.1776	10.9472	9.3367	8.7988	10.0471	11.6878	12.2725	10.5405	16.6403	19.7072	6.07737	6.66776	5.39431	7.66568	12.3484	4.07656	4.07368	5.41323	4.92476	6.62031	6.46988	7.14612	6.76621	13.8362	15.478
Cre02.g080850.v5.5	9.66749	13.2456	12.3313	16.9787	10.4494	11.5991	11.9899	10.0129	12.1165	15.1224	12.2069	10.3824	12.8864	5.34068	9.36111	11.5062	8.17666	10.1427	11.9204	8.06991	9.2379	18.7731	11.5427	12.7315	10.848	10.4191	6.05316	11.6103	4.49399	4.1668	3.29522	3.27321	3.66527	3.49995	3.34295	2.98484	0.376987	0.360601
Cre02.g080900.v5.5	25.8494	26.1561	27.2875	48.0179	53.1233	42.9264	32.2143	50.5923	31.1107	43.7569	50.6061	47.2876	45.1711	54.2783	80.5061	89.0607	83.2027	84.8991	77.112	44.6762	84.2544	40.7284	35.051	46.3331	47.2448	31.7034	31.1081	39.9093	46.1495	38.2348	42.2894	37.0403	38.6595	33.573	45.8149	38.5005	27.735	27.7025
Cre02.g080950.v5.5	8.86267	10.5749	10.9816	11.8105	9.96814	11.4739	10.9632	10.7151	9.47447	9.1578	8.66111	10.4112	11.5673	8.59269	11.8355	8.73277	10.0427	10.7038	10.4266	11.6851	8.08143	7.7952	8.14996	34.1519	26.009	25.338	34.4389	20.0583	7.23015	2.02502	1.73306	2.01527	2.6201	3.00351	12.2082	3.34499	5.98039	5.78142
Cre02.g081000.v5.5	11.0441	6.96321	9.16512	9.47341	11.0311	8.09568	9.8401	9.91349	7.02299	17.6144	19.6403	10.3137	10.3834	8.51031	9.3963	13.4999	16.029	13.7322	12.553	9.94015	29.4571	16.1258	9.34026	2.69862	4.95063	3.33068	10.9337	10.1223	2.27785	5.09396	6.24854	4.4495	3.78007	3.69633	1.39894	2.37935	5.37326	4.94353
Cre02.g081050.v5.5	240.416	313.251	314.72	375.46	459.081	263.651	626.31	690.856	330.283	88.2388	314.791	618.956	589.41	666.894	499.98	625.372	589.266	469.308	400.762	360.583	490.07	62.6414	48.1429	66.7894	93.3131	62.7567	321.302	221.717	145.932	275.834	376.026	300.375	252.518	254.509	153.419	171.605	331.755	321.631
Cre02.g081100.v5.5	16.6428	18.1652	24.1158	16.6038	14.0979	15.3683	15.5735	15.6466	17.0874	15.5971	13.2846	12.2989	13.8256	13.6689	14.7318	8.22166	9.49302	11.7419	12.1183	16.3952	10.718	18.7244	19.5502	56.5575	46.1024	59.4431	50.145	27.6224	5.57261	5.19332	5.35502	5.72595	7.68096	7.81471	11.4936	8.44242	14.2057	12.0844
Cre02.g081176.v5.5	3.22146	2.65023	3.04438	3.79793	3.27838	3.08804	2.92606	1.07368	2.52877	2.19564	3.7905	4.44737	3.16517	2.75968	1.50373	2.85762	2.25487	1.98934	2.33178	3.17826	2.3526	2.31252	2.6381	3.07555	3.71397	5.47987	3.0001	4.12831	1.39213	2.1807	1.75111	2.37162	2.27275	1.8785	2.34565	2.04073	2.65681	3.35073
Cre02.g081200.v5.5	6.28231	4.97642	6.5284	4.05067	5.86635	6.35315	4.94474	8.06957	5.06147	5.39027	5.91912	6.63816	6.29179	8.13532	7.47475	5.32576	5.79616	5.74567	5.083	5.04726	6.46094	5.50015	5.0296	11.4322	9.84089	13.229	11.8378	9.19305	3.86341	6.30505	7.67541	6.03466	4.32987	4.89618	3.40932	5.61228	9.14618	8.82277
Cre02.g081250.v5.5	0.811341	0.336149	1.13616	0.596348	0.564677	1.12218	0.324469	1.48203	1.12087	0.649662	0.793517	0.827587	1.46866	3.51159	1.70801	0.489057	0.462194	0.997735	2.27353	0.946328	1.18203	0.470807	1.08262	0.960503	1.38229	0.943908	1.43564	0.96215	3.09396	7.03481	5.46407	8.12867	8.99583	5.89218	9.4483	7.49569	21.2558	20.5623
Cre02.g081300.v5.5	14.9746	10.5176	10.2563	8.72116	12.6684	12.647	15.3052	12.9439	15.9096	11.2463	9.34369	17.0233	17.0699	16.2206	16.844	25.5964	25.1368	15.0351	14.2736	17.6057	14.6978	21.0418	22.9229	8.5587	9.62512	11.5574	13.2344	14.2756	10.5954	6.36643	10.8706	8.89169	8.30083	10.8239	13.1709	12.1742	7.63824	7.45376
Cre02.g081350.v5.5	4.4572	3.11254	4.00362	2.01074	3.57027	2.8233	1.83148	5.11719	3.25646	6.11031	3.47582	2.56761	2.59724	4.22219	6.62251	4.16225	4.11794	3.53037	2.92688	2.38514	3.26707	12.6047	15.1664	3.9156	3.48501	4.10197	1.81854	8.10928	0.824029	0.618624	0.478207	0.66903	0.936554	0.788234	2.06619	1.42231	3.24259	3.20503
Cre02.g081400.v5.5	6.28898	8.27664	7.08551	5.80589	7.20918	6.23499	6.884	4.47035	6.71183	6.36678	5.1396	6.53608	4.30916	4.04793	8.06444	6.08635	6.41182	4.34568	5.48739	6.45539	7.0502	5.3951	4.62527	8.23073	8.5033	7.4216	10.6309	8.17158	4.11764	3.89356	4.25233	3.59067	5.32817	6.52675	4.60569	6.72259	4.52549	6.28746
Cre02.g081450.v5.5	3.461	3.16193	3.80804	3.85677	4.17017	4.26526	4.94931	5.30164	4.2555	4.61621	4.53498	3.53724	4.81577	3.56658	5.21643	5.59244	3.19233	4.19285	4.33482	3.78944	4.12241	5.8356	4.24993	6.2853	5.83704	7.09878	8.4693	6.6455	6.78773	6.89775	11.1005	7.40856	5.21311	6.07364	5.39083	7.49622	7.71499	7.00694
Cre02.g081500.v5.5	13.5651	16.5822	15.8958	17.0529	15.9387	12.0623	24.2225	24.97	13.6462	11.6157	14.3787	19.2632	18.2792	19.8127	13.8234	14.706	16.5107	16.3471	16.0873	21.267	14.3879	7.84703	5.06842	5.27672	6.15222	7.00717	3.78396	6.64323	3.02645	2.42064	2.62389	2.14196	3.46834	2.64628	4.77406	3.45703	4.3868	3.44616
Cre02.g081550.v5.5	14.0133	8.63069	8.28161	10.7266	14.5468	8.68777	9.23084	11.919	9.12166	6.85553	15.4168	11.5741	11.391	11.7577	15.6841	12.807	12.5974	11.4519	10.7133	9.64292	11.78	10.3459	5.00168	5.69034	6.98843	9.80974	14.3977	14.161	12.2985	22.863	14.9969	17.7638	8.71414	14.3259	2.71047	10.7247	17.206	16.101
Cre02.g081600.v5.5	15.2756	16.7444	18.1072	19.7605	14.7927	17.1552	16.3719	12.4351	16.8871	14.2529	13.8963	15.1777	16.7838	15.953	9.51381	11.6493	12.5818	15.968	16.6938	18.6091	14.212	11.7287	14.7175	20.2603	23.3393	17.0108	27.0626	22.5331	6.54342	9.48558	7.90894	10.9572	11.4999	10.1219	8.84298	12.5856	17.0782	16.3314
Cre02.g081650.v5.5	3.14333	4.2311	5.24458	4.05893	4.5652	3.9442	2.43365	6.52987	4.16519	4.76849	3.67524	3.4316	2.28025	3.58989	4.65583	2.18205	2.60661	3.88934	3.61948	2.94068	3.97198	3.09802	3.54859	7.33188	5.69145	6.57472	10.5976	6.65734	1.80899	3.19373	3.94158	3.13592	3.92525	3.43796	3.19449	3.89656	7.0442	8.00015
Cre02.g081700.v5.5	4.8015	4.18814	4.01751	4.48055	3.45417	5.448	4.46527	8.63941	5.13437	9.04963	1.96463	6.59812	3.28507	4.49981	3.94177	3.18764	3.23691	11.2913	8.94322	7.04228	2.73075	13.4989	8.6859	48.3272	41.0415	36.3369	17.4986	7.79979	0.220397	0.216137	2.05106	1.43636	4.19712	3.34841	3.72017	9.60905	2.20836	2.48203
Cre02.g081750.v5.5	2.37452	3.15522	2.56399	3.36959	3.41296	4.22574	4.91949	2.54085	3.31614	2.65992	3.40108	3.62882	2.10848	3.01164	3.28099	3.02775	3.29512	4.38859	3.84336	3.62162	4.11389	2.39781	2.75445	2.26533	1.52782	1.984	1.49325	1.99767	4.08789	1.02732	0.909294	1.3343	1.57791	1.31843	2.3427	1.60288	3.30671	2.25815
Cre02.g081800.v5.5	3.65855	4.41254	3.08529	4.74209	4.44694	4.89353	3.44705	3.56919	4.46427	4.96782	4.69662	5.35716	6.04016	4.21445	3.89361	5.71636	5.10773	6.74191	5.11066	5.2498	5.02708	5.52263	4.30561	1.45578	1.956	1.28354	2.5281	2.42259	1.04679	0.958682	1.43994	1.28782	1.21296	1.0203	1.1852	1.27149	2.50188	2.55381
Cre02.g082050.v5.5	2.95614	2.62247	3.13924	2.26216	2.73551	2.11961	2.87536	3.36807	2.38985	2.69799	2.64677	1.44673	2.06692	1.14194	1.28684	2.13467	1.77066	2.10091	2.7188	2.1391	1.75596	2.55525	2.63567	5.51685	6.18122	3.38621	7.25989	3.38327	1.41801	1.01924	1.34061	1.6884	1.57053	1.5829	0.960419	1.32522	1.53364	1.71147
Cre02.g082100.v5.5	12.0966	13.0182	14.6668	11.4763	12.0374	9.3916	10.6187	8.39119	10.9162	9.40895	13.3186	12.8047	9.52225	8.12578	8.4413	10.5257	10.0493	10.7274	11.2075	12.7517	9.86241	9.01419	9.38983	27.4773	20.4927	24.0348	24.9108	16.1134	8.24018	11.0506	10.2369	13.1481	11.0921	13.557	8.83776	13.1845	20.4798	18.9131
Cre02.g082150.v5.5	3.77827	3.03578	3.60612	2.28332	5.00944	2.83986	3.51966	2.54407	3.38072	3.90122	4.62307	4.12803	4.4912	4.87271	5.63478	6.01131	6.81989	5.31753	4.25331	5.60945	2.13877	4.36118	3.58031	3.43323	2.43987	4.37732	2.50496	5.245	3.63036	1.04915	1.6759	1.70237	1.72594	1.26828	2.54895	1.56007	1.69806	1.66937
Cre02.g082200.v5.5	2.58211	2.18274	2.67301	2.40132	2.37328	2.22749	1.77725	1.8292	2.14138	3.03243	3.4724	1.41759	2.67021	3.37045	1.74631	2.34991	3.55495	2.78052	2.50212	1.29067	2.32997	4.22413	3.54772	2.93552	2.50611	2.61497	3.76958	5.75584	1.16818	1.1641	1.1974	1.34022	1.24025	1.33137	1.60892	1.33752	1.62793	2.43308
Cre02.g082250.v5.5	10.9458	6.55887	8.34265	10.0257	10.1308	8.5981	7.75496	11.0037	7.91464	7.66408	10.2776	8.32995	8.28675	9.19498	6.16294	7.63599	8.47216	8.24129	9.15445	7.57174	9.09645	6.48774	6.22679	9.27088	9.49768	11.0509	9.09993	7.7238	8.43129	14.0075	19.2132	18.9466	11.6284	14.0929	6.51963	11.4099	18.5627	18.9263
Cre02.g082300.v5.5	9.45268	9.33389	9.59495	9.94689	8.63189	7.35767	5.17351	14.0634	6.24056	6.76758	10.5697	5.1618	6.50623	5.41749	3.36945	3.78542	3.95485	5.55216	4.92631	5.71036	6.78722	4.65118	4.08584	14.3356	13.4874	11.7425	10.2723	12.9487	7.11119	15.4839	7.34822	10.0662	6.95307	7.42376	2.38411	9.55976	23.9022	24.0217
Cre02.g082350.v5.5	19.9297	17.3442	22.6287	18.7855	15.8186	18.7785	12.4319	16.0761	18.2528	20.0565	22.3929	14.555	17.0433	20.6973	20.1147	15.3191	17.4031	17.4471	21.92	16.8919	18.2081	17.834	16.3631	113.643	116.224	127.082	80.5351	26.0293	13.4585	19.7329	17.8776	19.1362	19.0289	17.36	14.9779	16.5842	17.2474	15.6509
Cre02.g082400.v5.5	2.17169	1.35421	1.68022	1.46057	1.96689	1.39908	1.50741	3.24398	1.52104	5.42265	3.79545	2.41253	2.59095	2.90782	1.98092	2.52402	2.12558	2.33062	2.92694	1.58341	3.20695	8.46788	11.0658	0.40973	0.703704	0.927921	1.06669	2.18169	0.127075	0.304138	0.157045	0.416733	0.416519	0.192804	0.195613	0.289667	0.86643	1.3185
Cre02.g082450.v5.5	2.28904	1.65474	1.92709	2.12517	2.39132	1.96667	2.52364	1.87041	1.76467	1.97252	2.751	2.32928	1.76714	2.06739	2.41069	2.75232	2.41421	2.40204	1.95911	1.64223	2.37442	1.89642	1.7472	1.42247	0.950929	1.69339	3.15573	4.18038	0.996349	1.40558	1.75178	1.33596	1.33269	1.32237	0.673137	1.64309	1.92253	2.12787
Cre02.g082500.v5.5	187.962	121.321	129.055	201.574	96.3429	262.851	196.168	204.561	210.733	251.938	246.256	308.388	332.943	184.938	391.169	314.556	307.843	316.365	370.948	252.552	504.238	206.102	131.808	93.3053	134.696	31.7859	75.2105	187.016	478.558	991.111	837.01	803.71	981.483	814.994	702.015	831.011	461.719	455.008
Cre02.g082550.v5.5	15.4377	24.7824	22.8069	20.7847	21.4432	22.1481	24.6539	22.8243	18.8917	22.0654	22.0127	18.7884	20.4522	20.5682	31.2884	21.6497	18.5799	18.4943	25.1722	23.4554	19.204	17.8348	19.2714	27.8572	30.2533	21.5694	19.0639	21.2478	12.1686	11.9979	14.5835	11.1473	15.2813	16.2297	10.5944	15.3582	35.6912	37.8295
Cre02.g082600.v5.5	10.814	5.80626	8.78439	6.72477	6.97944	6.78461	5.60561	5.12331	8.6752	6.22848	8.58611	7.31789	6.59437	6.89952	8.09965	5.97826	6.92845	5.50596	7.741	5.93813	7.61634	5.63993	7.92216	5.87005	6.33226	9.3039	10.8358	7.38497	6.84459	11.4769	8.95211	14.5314	11.2547	11.1947	6.9472	11.1227	15.8294	17.5515
Cre02.g082700.v5.5	4.38023	5.38582	6.42592	5.92515	3.425	4.5802	10.4457	5.0117	4.06992	3.36707	2.38523	5.54344	4.20262	5.72146	5.56468	9.61453	9.41963	5.81929	6.13187	6.93818	5.78195	6.54055	5.0327	12.5895	13.1705	8.0754	17.5982	13.3524	5.35883	3.94705	6.88337	3.73274	3.93562	5.98109	5.63848	4.20318	4.34485	4.57421
Cre02.g082750.v5.5	231.092	196.964	218.507	787.702	339.245	331.204	614.671	1320.57	328.542	193.685	301.225	708.893	801.52	495.528	601.855	581.115	500.876	675.738	518.206	486.39	817.322	208.002	107.086	233.056	332.936	56.2294	130.423	181.403	661.843	457.441	1451.53	514.336	516.715	543.843	399.007	451.966	149.698	144.034
Cre02.g082900.v5.5	10.6218	10.4073	16.335	8.16905	12.155	7.26718	15.6311	7.50229	8.16382	5.75963	7.0948	5.46371	6.42161	7.45748	4.58389	9.90841	10.3663	6.89821	6.98111	9.00144	6.14326	6.16469	5.04457	8.33924	6.44749	10.1824	8.46625	8.62187	2.89402	3.66231	5.58811	4.55353	3.61584	6.98456	9.9084	3.5321	2.86159	2.9463
Cre02.g082950.v5.5	1.31756	2.2355	1.76016	1.98739	1.25562	1.39578	1.6599	1.46892	1.84742	2.53663	2.14499	1.72536	1.96973	3.34765	2.8795	0.943538	1.37815	1.81418	2.61529	1.65548	2.24528	2.68459	1.94564	1.23225	2.14058	3.69804	0.87449	0.637532	0.799974	2.75709	1.69436	4.43786	2.76742	2.81409	1.43478	4.87961	5.36934	4.89776
Cre02.g083000.v5.5	0.887462	0.468625	0.809958	1.20447	1.22206	0.98858	0.624384	2.40744	0.945046	1.61653	1.53881	1.53623	1.69345	1.55284	1.55219	2.37352	0.96299	1.05314	0.855791	1.08639	1.50616	2.56518	1.39838	2.47084	1.71821	1.85427	0.01	0.840048	0.240815	0.192725	0.194123	0.238736	0.151551	0.091158	0.130331	0.127987	0.332781	0.54613
Cre02.g083050.v5.5	2.87634	2.36528	2.44017	3.11034	2.81592	2.20072	0.856568	4.55418	1.77371	2.8342	3.38024	3.79374	1.9436	3.54727	4.39289	3.9402	5.15122	3.02178	2.6243	1.66764	2.63345	2.6136	2.55785	1.50812	1.03001	1.66991	1.52942	2.26792	1.88851	1.66618	1.22095	2.07229	1.81716	1.34347	0.668778	1.5202	3.61427	3.07438
Cre02.g083065.v5.5	3.62754	1.61733	3.11022	2.54873	4.55323	2.60315	3.06514	2.38198	2.71662	4.5442	4.26432	1.99153	2.24427	2.77556	3.69445	4.25382	3.06159	2.2212	2.83577	2.19644	2.87539	3.40372	3.35611	7.07678	6.80809	8.89381	6.57179	5.47357	0.903897	1.05631	1.62991	1.43357	1.244	1.10408	0.513978	1.71464	1.9219	2.6309
Cre02.g083259.v5.5	1.7962	1.99518	2.47402	1.84687	2.27894	1.97706	1.19199	3.81532	1.6556	3.50343	2.41081	0.804467	1.23675	1.93976	1.8641	1.78626	1.32443	1.6966	1.6441	1.55421	1.69246	2.74268	3.42994	1.67619	2.13538	1.76221	1.07952	1.83804	0.223708	0.149036	0.0399769	0.191215	0.509558	0.180044	1.14931	0.654434	1.31699	1.29232
Cre02.g083300.v5.5	8.15152	5.91062	6.79965	4.26747	6.43254	5.85472	6.72879	6.07156	6.75603	6.18572	5.61651	4.10059	4.61965	4.37875	4.02321	4.172	4.20251	4.3789	5.36472	5.82618	5.17617	4.54886	6.43737	3.15642	2.88996	3.31617	5.39896	6.4738	14.3601	10.7125	12.67	12.0177	9.55918	10.779	11.3889	10.0162	7.51473	8.76426
Cre02.g083354.v5.5	1.66395	1.46361	1.41011	2.00759	2.44356	2.28322	2.43367	2.03931	2.08878	3.30965	3.67213	1.75304	3.47874	2.32305	2.99962	2.85375	3.07487	2.63967	2.61242	3.40739	2.5713	3.94335	4.33651	2.10703	2.31099	2.07645	2.75493	1.78595	0.339189	0.594696	1.05995	0.859484	1.18653	0.649893	0.69359	1.51497	2.57389	3.09966
Cre02.g083450.v5.5	2.07074	1.97249	2.04088	2.65038	2.5404	2.7057	2.86386	1.74577	2.57766	12.0589	3.90886	3.18503	2.58787	2.08806	1.33333	2.26944	2.59979	2.43249	2.24902	2.64617	2.4609	10.3384	8.4235	3.52327	2.36282	2.03184	1.73216	2.4354	0.166134	0.0610816	0.0689604	0.0689119	0.196899	0.158197	0.0799319	0.109005	0.554903	0.660531
Cre02.g083550.v5.5	1.22139	0.641319	1.22691	0.742356	0.718576	1.21104	0.99356	0.790106	1.06278	3.31205	2.62022	1.04343	1.19244	1.34289	1.48129	1.67417	1.09106	1.75498	2.1032	1.67886	3.01825	2.65267	2.17251	0.895898	0.777765	0.409549	0.382057	1.0776	0.158156	0.463277	0.895588	0.340135	0.722508	0.519655	0.404077	0.651867	2.25404	2.21219
Cre02.g083600.v5.5	11.9918	12.5373	12.0694	12.4437	12.0091	13.7694	12.6746	18.1945	14.1956	10.3318	10.7007	18.2208	14.6011	16.298	12.5346	12.5542	13.9123	12.6466	10.3474	13.0628	13.7573	11.4577	9.57426	16.0057	15.3615	12.8955	13.8842	14.372	20.8953	34.1354	28.2947	31.5368	21.5346	26.0089	15.9862	27.8669	42.4782	39.6157
Cre02.g083650.v5.5	117.726	106.089	105.07	91.8371	71.885	85.6949	101.764	83.7768	96.3949	94.8841	62.1973	80.1153	86.6764	75.6346	78.7537	94.2386	97.0647	103.321	102.795	92.8393	101.028	123.858	112.865	191.823	176.498	139.212	108.409	85.6908	132.462	119.984	73.8236	102.413	96.2615	121.255	81.7343	81.5262	58.5408	57.1407
Cre02.g083700.v5.5	0.938118	0.68039	0.908989	0.769167	1.26598	1.02509	1.07242	0.821655	1.00929	0.910759	1.1214	0.93993	1.39871	1.09564	0.91362	1.71971	1.31822	1.25006	0.750333	1.07336	1.13771	1.31061	0.773363	0.711011	0.986659	1.13664	1.01036	1.0548	0.42576	0.124205	0.251819	0.141429	0.185254	0.143816	0.288493	0.139831	0.642182	0.65064
Cre02.g083750.v5.5	1.83818	2.67861	2.27141	1.91031	2.70835	2.37416	1.90095	2.02462	2.02983	1.8434	1.65355	2.37938	2.67558	2.17756	1.99258	2.1193	1.92435	2.13311	2.06142	1.84313	2.3348	2.71632	2.05997	3.32045	3.4793	3.61249	2.24951	1.47737	1.41431	2.53034	2.1733	1.13195	2.81223	1.65942	1.38033	3.66474	0.264533	0.344761
Cre02.g083800.v5.5	63.5306	84.9348	72.1716	77.968	72.7292	57.7601	65.2679	67.2656	61.6515	65.4448	53.0359	80.7082	84.4277	67.7141	53.7002	45.7136	52.5814	60.1607	52.6975	65.8227	42.178	50.8492	43.1782	127.982	127.265	137.936	33.8555	47.5634	14.8461	10.3948	10.8649	12.2446	33.5098	17.5881	61.9834	32.9013	52.8799	47.2828
Cre02.g083850.v5.5	15.9978	15.9665	12.857	17.8348	24.408	19.6676	9.41119	22.3808	13.5836	30.9069	24.367	12.4746	13.5719	11.8215	12.1983	13.5791	14.4532	16.8619	11.5566	13.2761	16.3695	21.342	18.062	11.0399	13.8982	15.4185	16.8199	25.9598	3.28387	3.87337	4.93095	3.35252	4.85075	4.28395	3.12564	3.58178	6.65924	5.88317
Cre02.g083900.v5.5	4.87216	4.49353	5.95421	5.62974	4.55171	3.50709	5.1996	2.99889	3.14488	4.42473	5.11161	5.7014	5.74192	4.03025	4.31374	6.5741	6.84201	4.80428	3.67234	4.00485	4.38327	4.89173	2.93035	15.1887	14.8535	16.4065	28.7907	12.1903	1.40307	1.72168	2.25728	1.5614	1.19118	1.84272	2.01125	1.57181	4.00887	4.20015
Cre02.g083935.v5.5	1.07694	1.37023	1.45943	1.01677	1.34152	0.970495	0.534401	1.96718	1.2745	0.919819	0.756198	1.46735	0.949316	0.710266	0.966178	1.34412	1.01137	0.853932	0.636083	0.665556	0.983789	1.03761	0.960636	2.42843	2.00686	2.37531	3.07954	1.96088	0.62802	0.201564	0.42634	0.233788	0.226691	0.227178	0.386471	0.268692	1.22746	1.15724
Cre02.g083950.v5.5	105.374	85.537	92.7704	106.615	106.348	116.158	104.091	133.198	113.539	68.1563	133.789	133.856	148.58	140.09	147.537	134.529	126.312	122.118	129.586	129.965	141.217	55.845	51.9398	125.782	114.765	122.378	167.334	122.618	146.261	326.828	335.45	361.432	206.621	261.816	64.5755	234.009	266.339	266.753
Cre02.g084000.v5.5	231.198	209.83	221.888	221.398	223.73	267.037	236.313	205.78	255.727	150.759	279.796	285.781	325.567	267.072	295.977	269.069	255.304	245.848	274.797	298.981	280.832	153.707	162.984	268.045	265.62	275.539	276.212	180.289	352.393	522.351	723.777	574.086	340.884	474.409	123.983	380.732	281.907	277.494
Cre02.g084050.v5.5	9.40469	11.3653	10.9797	10.5086	6.82443	9.94862	9.00617	8.09131	9.75798	11.4952	11.0826	16.9684	15.0376	8.02929	8.27315	7.83483	7.07446	7.96429	9.75237	7.44434	9.33332	9.82375	10.4034	17.8167	18.665	15.3452	18.1051	9.52919	4.05695	5.30982	4.5775	5.24099	6.95377	5.5225	3.23101	6.52565	9.86842	10.2785
Cre02.g084100.v5.5	55.4629	70.6137	83.0628	45.053	72.705	41.6592	72.8754	43.3884	50.0369	37.1132	49.7257	45.5967	44.5701	50.039	42.5065	54.5247	56.4095	39.0114	38.3317	55.5954	33.7109	37.9469	36.2067	315.005	239.27	290.468	215.861	101.147	25.7297	21.9691	13.0366	17.9414	16.1984	28.8564	26.0349	17.0877	23.2879	22.8459
Cre02.g084150.v5.5	1.64583	1.85683	1.42965	2.40638	2.14721	2.185	2.02265	1.44465	1.92372	1.49284	1.73982	0.997271	1.25713	1.36689	1.28404	1.50258	1.97544	2.08067	1.65017	2.04767	1.59117	1.41738	1.6538	1.04832	1.92418	0.99989	1.65787	1.34934	1.68397	1.49713	2.09578	1.54761	1.62297	1.34969	1.96406	1.44252	1.35286	1.3921
Cre02.g084200.v5.5	5.63301	4.31772	5.71387	4.03458	4.15372	3.77784	4.38056	5.70428	4.51392	4.05136	3.72935	4.67081	3.63259	6.27726	6.55787	4.3638	5.19376	5.71046	6.76891	5.30751	5.38443	7.82286	8.87346	8.70461	10.0035	10.462	5.62623	12.0814	11.8545	11.4184	2.55918	7.2946	5.98626	11.4652	9.30508	4.50497	11.2942	12.0884
Cre02.g084250.v5.5	20.0031	19.0157	18.4579	21.5673	16.7838	18.5647	19.6534	19.5399	21.0571	14.5186	15.2943	14.6528	12.4923	18.969	10.1703	14.0446	19.2298	14.75	13.2683	19.1151	16.1314	20.6035	27.2357	63.4817	54.6567	58.1572	36.3098	14.3371	24.8963	25.2988	38.6338	32.9252	54.5426	58.5554	67.4059	40.9416	14.5948	14.9303
Cre02.g084300.v5.5	10.6445	9.03392	10.0803	13.8608	9.58054	14.4295	12.7065	16.6803	15.5285	9.52978	14.1855	16.269	21.7844	17.648	16.7192	17.2968	18.0525	16.9556	17.1981	17.9025	20.0254	14.4037	11.6914	15.1641	14.8607	12.8875	12.3975	11.6563	3.17601	10.6824	14.7562	12.0615	9.86694	12.1834	4.65887	10.5155	11.6638	11.5938
Cre02.g084350.v5.5	5.02874	4.16915	4.15095	5.63262	8.72883	8.53399	8.38791	13.5489	7.16931	10.6368	11.7344	22.901	15.3214	10.4209	23.0508	25.5513	21.7082	18.7755	18.6245	12.1422	28.4699	16.9447	7.5806	8.97454	9.75272	7.63651	7.23172	30.5901	12.1385	17.0023	16.8545	15.904	11.9653	13.1183	8.38468	15.3246	47.0146	45.7381
Cre02.g084400.v5.5	1.37798	40.209	57.4815	12.7601	0.887238	2.09021	43.058	3.37001	11.0908	0.360533	0.59665	1.78117	1.99335	1.1504	2.46128	0.952456	1.4839	1.23965	1.03025	13.3111	1.2088	1.36128	1.27662	13.0375	28.4563	6.73807	0.298775	8.55002	57.5859	115.822	26.0293	155.709	32.3335	235.234	52.318	102.612	7.95584	7.3215
Cre02.g084450.v5.5	4.21497	90.9506	136.042	29.4389	1.16284	3.38298	100.664	2.23028	26.0135	0.338923	0.356148	3.20525	4.88742	1.50264	3.00779	0.770148	0.490334	0.398673	0.84106	26.6115	0.460518	0.621966	1.52702	28.6491	62.3507	17.462	0.17739	1.9614	142.831	250.672	88.7426	364.534	114.342	559.39	99.9996	278.116	10.1578	8.42735
Cre02.g084500.v5.5	2.79507	2.35459	2.67199	2.13221	2.18866	2.16015	3.23696	1.12114	2.00301	3.06217	2.6039	1.47344	2.76865	2.10494	3.27361	2.27841	2.65927	2.20259	2.29924	2.90073	2.31233	2.22709	2.64469	2.48692	2.04804	1.73069	0.903589	2.00839	1.03539	1.10729	0.961742	1.01043	0.698425	1.15904	0.98917	0.929124	2.38339	2.86974
Cre02.g084550.v5.5	3.28928	3.385	2.77854	1.67807	2.25357	2.37322	3.00028	0.762599	2.60103	2.81221	2.28656	0.948059	2.39217	1.57279	1.85084	1.12897	0.499712	1.59394	1.79708	0.54804	2.84937	2.12335	2.64547	37.5852	27.3043	29.0645	7.01739	3.84893	2.71262	3.19955	2.91484	2.96433	2.73989	1.97333	1.9302	3.01349	4.30154	4.1259
Cre02.g084600.v5.5	11.5998	10.5796	12.9963	10.904	10.1623	9.40989	6.60657	15.0169	8.00852	9.26694	11.332	6.02353	6.9939	5.9083	3.03808	3.28514	3.42352	5.72856	6.0549	6.47503	5.76022	4.6271	6.77417	12.3093	12.141	10.9657	12.6561	10.7486	11.7905	11.7373	6.54474	10.3586	5.68859	8.86676	1.14338	6.90044	10.221	12.2973
Cre02.g084650.v5.5	3.79004	3.66531	2.78473	3.20729	5.12769	3.38646	3.80575	5.13615	3.92781	2.9111	3.22074	7.10018	5.22497	5.90848	5.90105	5.91295	5.49827	3.68455	3.43476	4.41164	3.50099	3.72089	2.44146	3.30445	3.294	2.82797	3.04869	3.26616	1.57427	0.866678	2.63524	1.37619	1.36821	1.55786	1.27399	1.53734	3.01897	3.17405
Cre02.g084750.v5.5	11.7318	7.97963	11.175	10.7815	14.1792	8.89151	9.46398	13.4726	9.98971	16.9655	14.4905	10.2858	12.8738	10.543	12.1716	9.87146	12.3077	11.1393	11.0428	9.95379	11.3685	20.0727	18.5876	4.41508	3.37459	7.10807	6.07337	10.8667	2.74516	3.14861	5.93969	5.30448	5.89515	4.83068	4.85765	7.41368	12.1127	12.5491
Cre02.g084800.v5.5	5.57349	6	4.73486	4.93416	4.75918	5.80914	6.26274	6.21774	5.71827	7.20005	5.38116	4.75636	4.7475	5.41003	4.37737	4.4178	3.17515	3.08554	4.41358	4.05909	4.01042	6.19281	6.05511	5.3515	4.37832	4.75652	1.08487	4.57231	3.16218	3.89039	1.76573	2.54503	4.26906	3.36688	4.16904	3.45553	8.06425	6.34291
Cre02.g084850.v5.5	4.03225	3.47135	3.1047	3.45829	3.62012	3.69215	3.39176	4.07068	3.87894	4.77814	4.30898	2.3633	1.69829	2.51562	5.66047	2.57867	3.4491	3.5792	3.13794	3.89798	3.58738	4.51503	5.18591	4.31007	4.24628	4.25047	5.7698	5.89717	1.02769	1.08207	0.765132	1.05018	1.205	1.3657	1.24055	1.36055	2.74839	3.08899
Cre02.g084873.v5.5	10.2941	13.7944	11.763	14.6388	14.0742	11.8817	18.11	18.6827	9.01054	16.1753	12.2294	10.7516	12.96	4.90858	5.55795	8.95336	8.17372	8.86443	8.89774	10.0159	8.38913	19.0416	12.8371	4.98222	5.22563	4.25873	2.17836	10.9276	1.63726	0.602447	0.146178	0.457931	0.69282	0.595781	0.422231	0.580382	0.38765	0.30282
Cre02.g084900.v5.5	2.29596	2.08445	2.58194	3.24753	3.01057	2.18597	3.73196	2.3658	2.51348	2.5923	2.6223	2.86928	3.69651	1.99243	2.40599	3.95904	3.27376	3.87115	2.76571	3.18123	2.79143	3.76451	2.49449	1.6319	2.01301	1.92335	2.4462	2.7812	1.07482	0.966641	1.70504	1.48258	1.43164	1.42514	1.41828	1.23778	1.89379	1.89476
Cre02.g084950.v5.5	19.0354	23.9278	17.4341	18.8036	22.3617	19.6453	24.35	14.4061	17.8287	20.2652	19.3573	19.7106	18.8209	16.0179	21.3538	24.9091	23.4428	18.1481	16.3823	21.9197	17.1726	25.8827	17.3479	18.2765	21.9436	19.4786	22.5386	15.1687	7.47269	5.75537	5.71348	5.47764	7.24437	5.46798	4.35716	4.74742	10.7128	10.053
Cre02.g085000.v5.5	2.27611	2.79571	2.13429	2.80932	3.01062	2.73511	3.45406	3.6315	2.52778	2.10396	1.94439	2.59996	3.49605	2.96599	1.80353	2.97828	2.7745	3.20196	2.42582	3.25427	2.68724	2.6882	2.94521	1.05479	1.2283	1.18439	2.37233	2.12839	2.20785	2.51781	2.52438	3.03614	3.55457	2.14566	2.55633	2.85386	2.79742	2.75648
Cre02.g085050.v5.5	1.89928	2.23858	2.57903	2.573	2.15855	2.18287	3.62779	3.37844	2.30319	2.63046	2.62866	3.12139	3.09007	3.13155	2.65758	3.38459	3.55676	3.70235	3.62649	2.88641	3.38981	2.27164	2.25838	2.51797	2.63505	2.55663	1.9886	1.52742	0.914175	0.531461	0.44124	0.571973	0.589339	0.633694	0.403365	0.584622	1.14145	1.15532
Cre02.g085100.v5.5	1.72735	2.76624	2.6775	2.57321	3.48472	3.10122	2.55145	3.3079	2.75837	2.74562	2.52933	1.63719	2.88426	2.07784	2.44518	2.57624	2.62404	2.87772	2.40623	2.39667	2.01392	3.00407	3.62604	0.440135	0.469307	0.504708	0.490577	0.52678	0.782865	0.234946	0.495416	0.40737	0.387684	0.23417	0.559216	0.602568	0.117421	0.10483
Cre02.g085200.v5.5	11.992	11.7315	9.42901	13.6116	11.9864	11.6783	11.4705	19.7823	12.2283	12.4431	11.9735	13.3812	12.3658	9.35873	9.00829	9.37624	11.9623	11.5952	10.7231	10.9778	11.4246	16.4332	14.2099	19.4623	20.5747	15.4405	14.688	8.18332	6.56798	5.43469	5.77541	4.44901	4.78979	3.9925	3.73115	4.22938	6.01435	6.27549
Cre02.g085257.v5.5	23.589	28.3091	19.3173	37.613	40.7115	44.6633	21.3243	44.7295	34.4667	28.6996	32.4267	24.4178	35.3677	27.7255	25.7252	29.4621	34.1731	29.6293	25.8027	29.7575	26.553	30.6253	37.6683	9.96978	13.2052	6.00897	16.0059	23.0738	20.9528	22.158	18.6808	18.1956	19.0726	14.1555	16.0294	15.7718	9.20134	9.5848
Cre02.g085300.v5.5	13.0742	13.9006	13.7207	10.3385	11.7262	11.3525	11.7565	13.9838	13.9254	9.63024	10.6178	12.6616	9.59949	16.9869	10.9559	7.50625	10.9647	7.09624	12.0466	13.2785	12.0505	9.92632	15.7728	33.554	20.5541	29.2036	24.9216	19.0762	52.3051	40.3959	39.9684	29.7165	21.357	26.8733	34.8474	28.6748	15.6556	14.1912
Cre02.g085350.v5.5	3.62794	3.01478	4.56347	2.82091	4.24054	2.50043	2.87959	4.30154	2.71697	3.05118	3.17827	1.92252	2.23491	2.50928	2.97485	2.69311	3.35516	3.16625	2.2099	2.84123	2.50592	2.27376	2.43296	10.5948	8.34079	8.38461	4.46395	4.68124	5.3342	2.95215	3.1391	3.09745	2.10661	3.4539	3.92013	2.87972	2.01432	1.72217
Cre02.g085400.v5.5	19.3439	18.4797	23.1143	13.4265	23.7028	20.0269	14.7328	10.5411	17.9908	27.1278	22.3999	10.2843	10.04	8.52854	21.8367	26.6691	22.9815	17.2531	17.3681	17.0836	18.2606	29.9021	22.0686	11.8928	12.4238	14.1887	5.8202	11.8201	0.834374	1.12608	2.36703	0.947789	1.89229	1.22326	0.553996	0.518092	1.58911	2.22207
Cre02.g085450.v5.5	22.0716	97.3786	114.486	75.3591	24.9428	48.2399	136.19	47.7366	76.2141	21.8074	33.1779	42.562	53.6093	46.3511	50.5953	27.026	22.5361	38.3196	55.8983	93.4775	61.4396	26.6096	32.3102	71.4258	128.117	40.5278	23.8692	16.4187	11.9186	102.842	94.028	185.907	78.1539	229.137	28.3041	197.798	129.912	119.866
Cre02.g085550.v5.5	5.67309	8.8604	11.7001	7.6319	7.45104	7.90945	7.88617	10.7484	7.602	12.7614	9.73746	6.96587	9.29493	11.4325	11.4063	5.58326	5.65288	5.87898	7.83647	6.9115	7.11613	14.7914	15.4052	20.6453	15.8111	14.1877	24.5389	30.6515	4.63339	9.73591	6.40318	8.1987	7.27119	9.81378	5.08794	8.52945	18.8782	20.9937
Cre02.g085600.v5.5	3.82178	4.30949	4.85525	3.80469	4.33537	4.79551	5.09358	3.95832	3.7938	5.58954	5.12999	1.91431	6.36768	3.57295	2.96735	4.42574	5.14777	5.0278	4.82876	4.06994	4.64173	4.55534	4.2462	7.39481	6.04055	4.16964	2.45423	3.07362	1.68526	3.20083	4.99385	4.15961	3.19392	2.89036	2.16978	3.63878	3.57686	3.61147
Cre02.g085650.v5.5	12.1217	12.8096	10.7046	17.4117	12.2094	15.436	8.7922	9.59965	12.3472	13.6437	13.4746	13.7379	14.9281	8.16274	12.2077	13.3409	13.1733	14.394	14.0887	14.5775	15.9587	14.6567	12.307	20.9378	19.8997	17.4508	23.1746	17.08	4.23543	4.78657	4.86174	4.95848	4.79523	4.62085	2.19398	4.47672	5.80463	5.46444
Cre02.g085701.v5.5	1.63702	1.5324	2.30196	1.1464	1.5375	1.32749	2.95135	1.25651	1.39579	1.36015	0.983033	2.36605	1.79966	1.34039	1.56174	1.75476	2.0639	1.42097	0.937295	1.90009	1.8136	1.24463	1.47783	2.34793	1.99976	2.11736	2.49705	1.88996	0.805164	0.956689	0.51579	0.970593	0.61871	0.896545	1.05983	0.835235	1.16754	0.940257
Cre02.g085800.v5.5	1.40992	1.67835	1.23112	1.62737	1.12967	1.54585	1.24367	1.20597	1.57211	2.40493	2.02396	0.952531	1.11395	1.74916	2.50031	1.84728	0.935739	1.23811	1.7787	1.50081	1.28064	1.68815	2.68075	1.48264	1.38557	1.79591	1.41742	1.75314	1.05874	0.807002	0.374854	0.588008	0.523265	0.331743	0.397155	0.613153	2.34506	2.22898
Cre02.g085850.v5.5	0.894992	0.802297	1.00875	1.53125	1.43892	1.29421	1.63052	2.3449	1.31517	1.60994	1.30068	2.04032	1.34807	1.78161	0.774773	1.17494	1.3596	1.49846	1.33767	0.95296	1.26694	2.1663	1.18506	1.18218	1.29431	1.29583	0.509863	0.609776	0.207812	0.423269	0.514643	0.555729	0.595238	0.527584	0.810199	0.985846	0.69602	0.645079
Cre02.g085900.v5.5	14.4829	19.4968	18.6918	22.522	17.791	21.0929	41.3912	22.0889	22.3562	16.2563	21.9319	31.1132	40.2636	31.0569	27.1368	33.7004	32.2338	24.9414	27.7728	34.3214	29.9299	20.2321	10.5252	21.8441	21.9842	23.8612	14.7936	20.7509	10.5113	17.7159	29.7588	23.9857	15.5164	20.8432	12.7306	22.7382	14.499	13.8688
Cre02.g085950.v5.5	31.7218	26.8155	34.0656	29.469	23.3431	23.4045	24.9191	22.0151	25.2875	15.5389	22.7976	22.8147	24.1531	25.8936	22.0409	20.4309	14.9816	17.8675	16.7948	22.0788	21.423	10.5565	12.6306	120.269	93.6902	118.65	176.154	37.2927	48.7406	70.3796	42.1058	67.6624	31.0193	49.3367	18.9631	40.8944	62.4188	59.7147
Cre02.g086050.v5.5	7.65134	7.38456	5.04989	7.96364	7.57885	8.75797	4.26483	5.47672	6.91221	12.109	10.3331	6.12456	4.29252	3.9484	5.4101	3.79677	4.73224	6.28938	6.8133	7.03286	10.5576	8.51623	6.93666	3.23555	4.13926	2.17752	2.63756	5.33603	3.47264	4.5732	2.90269	3.64622	3.3189	3.222	0.866258	3.11957	4.71354	4.67304
Cre02.g086076.v5.5	1.37567	0.979284	1.45765	0.945417	0.651375	0.863086	1.52538	0.708737	0.908793	1.43651	1.3049	1.07324	1.36512	0.820941	0.564093	1.47959	0.513285	1.32543	1.40048	0.568887	2.13249	2.60419	1.89119	1.78391	1.10391	2.22179	0.300637	2.42437	0.732262	0.708266	2.15888	1.10237	0.935463	0.989916	0.959646	1.34832	1.7216	1.62225
Cre02.g086100.v5.5	9.63554	4.49103	4.9652	7.34753	5.40869	7.0752	7.84315	12.7969	6.21993	4.15757	7.08803	14.3416	17.799	12.239	10.8127	16.2575	14.857	9.80073	12.8578	8.98935	12.2421	11.6219	7.63477	8.08482	8.16169	11.9761	4.00172	16.3293	34.2166	25.0703	30.0826	24.9428	30.5459	26.4555	36.8122	24.4133	16.3519	18.248
Cre02.g086200.v5.5	7.33555	5.86994	5.51366	7.44404	6.24126	5.66545	7.00248	7.96531	7.30515	3.53318	2.74075	8.64073	6.24368	10.0664	5.16457	10.4665	10.4386	8.77402	9.49488	6.28137	7.80233	5.36788	4.6862	10.4988	10.5984	5.67209	7.69958	5.11442	11.3079	7.82501	7.61201	8.31993	5.27488	10.6009	21.5926	5.62909	4.18997	3.63986
Cre02.g086250.v5.5	13.0578	12.1949	11.094	14.7907	14.7603	12.4227	11.4267	10.5478	12.0979	6.69862	9.93515	13.6721	15.1437	11.7893	15.2011	13.7295	14.3283	12.2073	11.6409	13.346	10.6938	5.77039	5.11173	13.9965	15.7021	14.8271	24.6474	13.5286	10.2022	7.69534	13.8896	8.3667	9.58011	7.44243	9.72914	8.05459	11.6692	10.0001
Cre02.g086300.v5.5	57.904	58.424	63.497	52.3861	58.5692	48.4115	61.4474	57.2096	54.8971	38.0486	43.2712	46.5741	42.1347	47.7394	43.6137	44.0297	46.814	49.9286	56.8332	54.221	49.7938	24.7416	27.9567	63.763	67.056	61.1819	105.561	47.3934	36.0308	45.5252	51.0109	47.7535	50.84	55.5081	25.3357	51.1086	117.444	118.164
Cre02.g086350.v5.5	5.2558	7.17814	5.87222	5.82217	8.49054	9.10214	6.74553	8.86856	7.85445	11.1615	8.68188	8.29782	8.95679	4.3842	10.8361	8.2725	6.14176	7.88642	7.89851	6.81932	8.37838	13.334	12.0184	4.10129	2.93719	5.31108	2.03392	13.9819	0.864042	0.908271	0.609773	0.80746	0.826237	0.481251	0.531445	0.706085	2.82352	3.46977
Cre02.g086400.v5.5	3.63434	3.6001	4.01739	3.91288	3.57096	3.21905	3.7409	2.79365	3.05278	4.12666	3.68853	2.76883	3.4998	4.67852	4.84543	2.12247	2.18483	3.23336	3.47243	3.76934	3.33347	2.00362	2.70416	3.2781	1.90962	2.03995	1.6645	2.11019	3.71332	5.98581	3.81604	5.79522	5.31552	4.30889	2.24638	6.16136	5.79759	5.39154
Cre02.g086456.v5.5	6.03224	7.69123	6.23151	10.5007	6.42741	6.98552	14.0095	10.3442	6.46126	9.43245	7.90495	7.65966	9.78608	7.66427	10.5498	10.6547	11.3037	11.243	8.83191	11.6146	9.25382	9.52498	6.4619	8.33919	10.2825	7.6441	12.8181	8.74054	1.87221	3.17321	2.1213	3.10873	3.16915	2.67286	1.2445	1.87817	6.22043	4.88491
Cre02.g086500.v5.5	14.5317	14.7438	20.2134	12.9989	14.4647	14.1105	11.8789	16.7715	13.0113	14.7082	14.8742	11.3961	15.0366	11.5859	12.7039	12.678	11.4375	13.4734	12.3169	11.8354	11.6772	12.297	11.3798	176.134	139.872	143.306	102.238	30.6122	6.87067	7.26466	6.99774	5.97366	5.63623	6.153	5.60214	5.36428	7.59467	7.00511
Cre02.g086550.v5.5	2.7251	3.7563	4.85308	2.10523	3.25884	3.10483	2.44261	3.06633	3.22503	3.54344	4.06537	1.56192	1.68611	1.72538	3.83111	0.578205	0.728619	1.76067	1.51299	1.39486	1.24642	2.68862	5.08479	18.4038	15.6039	20.5196	22.4735	10.0888	0.823426	3.11068	1.30023	1.70971	1.83775	1.40366	1.12367	1.5907	5.23091	5.20639
Cre02.g086600.v5.5	42.5391	38.1344	33.7086	36.7315	41.2728	38.0911	47.8335	52.7512	49.7749	27.2587	30.5963	40.7831	39.8558	43.6009	38.4833	50.8407	50.0384	37.6947	37.9778	41.3046	38.6508	36.642	39.2293	42.0865	41.1967	36.3778	65.8413	61.5634	49.0199	59.2087	48.5688	55.9376	48.2463	63.3338	38.4388	42.1953	33.9838	32.4302
Cre02.g086650.v5.5	2.40061	2.69222	2.81852	3.02885	2.37071	2.3325	2.06747	1.46119	2.21132	2.51489	2.83641	3.87511	2.89367	3.76551	2.34482	1.78977	1.62977	2.72792	1.81943	1.92567	2.17156	1.81148	1.09352	0.702605	0.611824	0.137078	0.0165402	0.302319	0.989482	1.96869	0.788007	1.59936	2.71599	1.95475	2.49061	2.07494	5.87825	5.15053
Cre02.g086700.v5.5	8.52759	12.3664	10.4493	11.0421	7.18493	8.06158	9.93031	6.55184	9.14782	8.44743	8.24018	7.67704	8.44836	5.54226	5.7337	7.00081	7.16906	7.35497	8.09304	9.24814	8.00388	6.70062	6.69868	12.6639	13.4927	10.1004	4.87321	6.80738	5.07553	2.88539	4.67058	2.75377	3.90813	3.53357	2.86493	4.24172	8.5368	7.86901
Cre02.g086750.v5.5	3.74958	5.17461	5.18871	4.80977	6.19111	3.90854	3.58127	4.68454	3.02943	3.56404	6.38666	5.18519	4.76271	4.0945	2.62372	2.83699	3.0261	3.7584	3.20486	3.25812	3.69253	2.33611	2.31179	7.64741	9.06021	6.02296	6.24206	4.12255	3.15065	7.74267	3.98705	3.88455	2.78995	2.76833	0.45665	3.47785	8.84904	9.70461
Cre02.g086800.v5.5	0.818306	0.644333	0.647825	0.404328	0.719881	0.713538	1.64363	0.664553	0.664021	1.45944	0.964151	1.96453	1.26479	1.21202	3.03766	2.44513	2.23339	1.76977	1.74079	0.989104	1.5619	1.80403	1.04856	0.688054	0.575657	0.453435	0.021597	1.37431	0.282884	0.20846	0.185001	0.15852	0.384186	0.237943	0.383642	0.356593	0.404751	0.71935
Cre02.g086850.v5.5	14.0568	15.1457	15.8565	14.8145	16.1815	15.1404	17.5522	8.37819	15.0738	16.6018	16.1188	13.4169	17.8531	12.1187	13.017	12.8046	11.3522	16.2253	17.4552	16.6139	18.7825	11.2715	11.2808	27.6505	25.6551	28.2459	23.7494	18.4341	11.0152	11.8216	13.7614	10.8914	9.23085	10.1757	6.74501	10.9708	14.9607	14.9964
Cre02.g086887.v5.5	8.38075	9.47256	8.08277	8.16711	7.4477	6.91691	7.34927	5.35231	7.02601	6.82406	7.7792	6.96489	5.93964	7.77529	3.80048	5.01646	5.75047	5.4416	5.92281	6.64625	6.38688	5.42712	5.18567	11.0544	8.23474	11.3988	9.61594	6.96094	6.30341	4.63997	5.21662	4.16891	4.99554	4.26685	4.05687	4.01932	9.08678	8.55195
Cre02.g087050.v5.5	2.63336	36.2219	46.82	11.6202	5.19671	4.81877	42.0623	4.34577	7.15663	5.36053	3.10244	3.94185	3.70469	3.36951	2.83767	3.08128	2.70861	3.69956	2.93657	11.2254	2.75641	4.17582	3.88287	1.87111	3.15996	1.38058	1.15327	1.37349	2.55841	1.87247	1.2733	1.17593	0.875898	2.72379	0.94931	1.21603	0.103769	0.198517
Cre02.g087100.v5.5	5.0511	3.26558	3.12978	3.02151	2.82701	3.53174	8.47942	5.22041	5.9008	2.48715	1.84663	9.6598	6.05893	8.35339	6.78282	6.40872	7.09549	6.06976	5.66125	4.94835	7.16958	4.89599	5.72658	1.22019	1.49489	1.08641	2.01372	7.81036	12.4445	7.83472	4.33826	8.92106	6.7927	7.99748	8.14175	5.60717	8.89619	10.4966
Cre02.g087150.v5.5	16.2274	24.9966	34.6353	17.8272	19.6113	15.7623	50.9633	15.123	21.0989	7.72233	8.36945	28.654	22.9142	27.3139	22.115	41.5055	35.7244	23.2729	21.3592	30.1817	26.2579	19.3025	16.1128	43.0488	34.3095	41.0947	41.8874	31.6404	47.1405	10.8821	12.2534	11.0687	16.4157	25.8293	25.7945	15.5201	8.82294	10.9003
Cre02.g087200.v5.5	5.34618	6.27968	5.21096	4.8018	5.67762	5.0978	6.36678	4.15805	4.1021	4.51477	4.9927	5.11853	4.99377	4.65009	6.39988	5.85239	5.5841	4.19034	4.24528	4.89092	4.17458	4.93334	4.27225	5.22965	3.91962	4.95866	5.00971	3.97584	3.53367	2.54348	3.15743	2.56345	2.42007	2.63204	3.26212	3.24784	6.15582	6.98522
Cre02.g087250.v5.5	125.784	167.869	182.633	147.396	95.0856	143.56	217.728	89.0364	172.243	69.0815	63.669	115.852	135.328	89.9093	105.643	106.267	102.36	127.774	119.69	147.438	113.013	68.4053	88.7955	179.258	177.293	117.263	231.297	112.773	131.955	102.767	87.3886	115.772	89.5975	120.825	74.0714	93.1945	44.8417	48.4957
Cre02.g087300.v5.5	7.36992	5.08713	6.51039	5.66197	7.95565	7.10042	6.60521	11.1315	8.33566	8.24589	6.44082	7.43517	7.07742	6.33546	5.21667	7.14121	7.49597	6.34208	7.34799	7.54276	8.22132	10.1354	9.71014	5.12136	4.05504	4.98588	0.752009	5.15719	3.37379	4.83316	5.1972	6.05581	3.92099	4.97377	3.70256	4.38046	6.58121	6.0021
Cre02.g087324.v5.5	6.04976	4.13549	5.4934	3.74884	2.70968	5.35619	6.1316	4.17695	6.39309	4.61634	4.74396	3.76812	2.33972	6.27863	3.69524	5.4139	11.3369	2.92665	3.08351	3.58166	3.77753	15.4155	19.7837	9.0138	3.8498	7.92651	4.25612	5.40633	3.26575	1.36245	1.55961	1.39843	1.04397	1.32678	4.65392	1.90328	1.7259	1.74083
Cre02.g087350.v5.5	5.89756	6.85048	5.84779	7.67874	3.35683	7.70781	7.70048	6.86217	7.05077	6.44982	4.66492	6.95214	5.85919	4.71995	5.97731	6.57505	6.4828	8.07009	7.06454	9.25697	7.00308	9.16818	5.8944	13.7738	13.5944	10.5468	21.8956	7.43217	7.77156	2.73214	2.11376	3.58676	2.81769	6.24349	15.2364	5.67665	2.36351	2.04612
Cre02.g087450.v5.5	8.23396	7.16562	6.08014	5.01626	4.86913	6.7173	4.54062	6.42241	8.07699	6.44264	6.0195	10.9793	8.2396	7.98603	9.15819	9.38594	7.62925	6.71172	8.01771	7.20365	6.31567	7.8842	9.30816	9.50583	7.08246	8.20276	12.8219	11.5553	10.5095	9.82544	4.89597	7.72781	5.39591	6.42131	5.04751	5.23252	12.5637	14.4817
Cre02.g087500.v5.5	8.3779	10.4692	13.5296	11.8301	5.43553	10.2234	12.275	17.4165	8.92335	7.12343	3.09685	6.51978	10.2519	4.62755	2.53839	3.20229	4.64577	11.7737	8.53588	11.9763	7.0397	4.76248	3.20059	6.92696	7.41576	9.94757	2.5441	0.618245	0.9764	0.435128	2.48265	1.78571	1.87288	3.17873	27.1721	4.71863	3.03324	2.7787
Cre02.g087551.v5.5	3.56108	3.46792	4.00332	3.14637	4.04404	2.84028	3.60518	3.48398	3.07722	3.35164	2.98883	3.8477	3.65868	3.85191	4.11579	3.57577	3.55846	3.192	3.51486	3.5518	3.01918	3.55273	3.19923	5.13173	5.55142	7.90902	3.99163	1.75707	0.94832	0.983176	1.70134	1.22899	1.38014	1.29679	1.63116	1.66653	3.71937	3.54138
Cre02.g087600.v5.5	7.41998	8.51687	10.6815	12.7027	6.05686	8.45128	7.00422	7.14536	6.80868	8.10189	8.54451	6.26076	7.10869	6.28129	7.05557	5.59382	4.9298	6.44805	7.21846	5.37691	7.60673	5.75763	6.63519	21.4791	19.9026	13.5312	21.5956	11.5747	2.64032	4.18855	2.77674	2.27904	2.81938	2.71075	1.76332	2.96631	14.8108	14.536
Cre02.g087700.v5.5	12.7693	7.7973	10.8231	10.988	9.21383	7.68683	12.7497	17.6746	9.15385	10.1809	10.5449	8.13896	8.51744	19.1239	14.9902	16.2263	11.8711	13.5013	17.7296	9.5265	15.5192	11.8572	11.9342	69.3577	54.6343	50.4575	24.7603	16.6469	63.7744	29.9881	26.0791	28.491	38.6478	26.2893	50.5059	36.2807	43.4631	41.968
Cre02.g087750.v5.5	1.55608	1.95997	2.2047	2.57657	2.37932	2.69794	1.27619	3.72143	2.54513	6.26275	4.17651	1.8096	1.78407	2.9124	2.0843	1.68953	3.06664	1.902	2.57717	1.86402	2.27697	4.37623	4.80309	0.0869316	0.374045	0.226138	0.703987	1.66245	0.626303	0.447012	0.251158	0.319999	0.322004	0.235666	1.90299	0.81545	1.22732	1.30623
Cre02.g087800.v5.5	2.54512	2.57831	1.8598	2.00687	2.87514	3.0594	2.30415	3.55365	2.80724	5.16417	3.53992	1.44425	2.19723	2.78586	2.87904	2.80286	2.55048	1.95178	1.94223	2.09545	2.66791	6.13049	7.64602	0.636607	0.335149	0.55201	0.532854	1.58942	1.59906	1.6315	0.795518	0.977671	0.785236	0.662436	0.73731	0.869151	0.924669	0.928701
Cre02.g087850.v5.5	3.26659	3.80038	2.98581	2.13087	3.86191	3.63711	2.46198	3.3192	4.27369	5.5697	3.88254	2.02584	1.23361	2.4104	2.06849	2.95711	2.81811	2.23095	2.42662	2.96338	2.04368	3.85644	6.78698	5.4684	3.58676	6.05435	5.43189	9.36296	1.13499	0.54659	0.93853	0.755339	1.03636	0.792908	3.09835	0.840298	4.53323	4.53598
Cre02.g087900.v5.5	0.483693	0.491304	0.489431	0.096141	0.465591	0.259325	0.650581	0.231079	0.378464	32.1495	0.310526	0.550411	0.253786	0.275507	0.114197	0.233247	0.333992	0.15625	0.103887	0.328243	0.243784	29.2499	29.2614	2.77038	2.28691	2.09579	1.6159	1.80771	0.0282174	0.0565778	0.300575	0.061188	0.123943	0.0323371	1.11831	0.241508	0.0665384	0.0530385
Cre02.g087950.v5.5	9.28391	8.34046	11.3685	8.10063	8.74736	7.42297	8.61195	11.1502	7.33305	7.75581	9.40614	8.42199	8.25657	8.25955	8.52458	6.97452	8.11224	6.98329	7.1437	6.86522	9.86715	6.41958	6.50141	53.6008	53.0239	56.1003	43.9413	12.73	12.69	16.5343	13.856	16.6777	9.98698	11.9191	7.96886	11.8573	19.4864	19.013
Cre02.g088000.v5.5	18.4635	12.629	17.398	12.1713	13.6851	13.7183	17.9442	15.6108	16.1278	13.418	14.2728	28.2792	21.0687	25.1256	26.9356	18.0794	22.3971	15.4559	19.414	14.2417	23.6996	17.9943	15.9327	57.4888	55.113	58.9391	64.6236	23.3868	51.7673	63.5351	70.4779	55.4334	44.3047	52.7142	56.194	51.1972	51.5533	47.7432
Cre02.g088050.v5.5	1.54097	1.7437	1.60101	1.76542	1.96319	1.80175	2.90103	2.38176	1.4318	2.17165	1.88067	1.53818	1.48235	1.27038	1.83927	2.18555	1.41878	2.26276	1.48246	1.80506	1.33488	1.88962	1.63369	2.1621	3.40159	4.51972	2.43594	2.28895	1.36938	2.06641	1.31135	1.80201	0.667261	1.01731	0.529372	1.53262	3.23005	3.80172
[truncated: 11,544 more rows]
